# Supplementary material for: The disease resistance protein SNC1 represses the biogenesis of microRNAs and phased siRNAs
Source: Nat Commun. 2018 Nov 29;9:5080. doi: 10.1038/s41467-018-07516-z (PMC6265325; doi:10.1038/s41467-018-07516-z)
Supplement: Supplementary file 3 — Supplementary Data 1 [file 41467_2018_7516_MOESM3_ESM.xlsx]

## Sheet: Sheet1
Supplementary Data 1. Levels of miRNAs# in amiR-SUL sup-B65 and amiR-SUL as determined by small RNA sequencing
miRNA ID	amiR-SUL_Rep1	amiR-SUL_Rep2	amiR-SUL_Rep3	amiR-SUL sup-B65_Rep1	amiR-SUL sup-B65_Rep2	amiR-SUL sup-B65 _Rep3	log2(amiR-SUL sup-B65/amiR-SUL)	Fold Change(amiR-SUL sup-B65/amiR-SUL)
miR826a	23.9	34.9	35.7	1.5	3.7	1.1	-3.90689	0.0666667
miR845a	6660.7	2166.9	3920.6	563.4	396.5	299.8	-3.33914	0.098814
miR845b	103.3	22.8	71.3	12.1	4.9	5.6	-3.12673	0.114488
miR164c	163.8	202.7	361.4	101.2	60.3	45.7	-1.81272	0.284654	# These miRNAs passed the abundance filter of RPM > 10 in either genotype (average of the three replicates).
miR399b,c	9965.3	14150.6	9806.3	3815.2	3801.3	4315.8	-1.50736	0.351755
miR398b,c	91300.2	117524	151996	50896	32730.5	56013.7	-1.36956	0.387008
miR857	58	73.8	48.2	18.1	22.2	32.3	-1.30996	0.403333
miR5643a,b	35.3	36.2	29.9	7.6	23.4	11.1	-1.26817	0.415187
miR5650	11.3	32.2	13.5	4.5	16	3.3	-1.26	0.417544
miR398a	1351.8	1319.7	1592.1	596.6	385.4	880.5	-1.19483	0.436837
miR167c	34	38.9	34.7	13.6	16	17.8	-1.18272	0.44052
miR869.2	20.2	18.8	15.4	6	13.5	4.5	-1.18057	0.441176
miR8183	6.3	24.2	30.8	12.1	9.9	5.6	-1.15122	0.450245
miR2111a	35.3	65.8	66.5	24.2	27.1	25.6	-1.12397	0.458831
miR164a,b	1161.6	1490.2	1212.4	486.3	657.6	652	-1.10546	0.464753
miR822	985.2	1373.4	1501.5	567.9	581.2	663.2	-1.09082	0.469496
miR831	37.8	47	50.1	19.6	33.2	11.1	-1.078	0.473684
miR397b	204.1	247	291.1	108.7	107.1	143.8	-1.04541	0.484506
miR5595a	37.8	32.2	41.4	13.6	20.9	24.5	-0.916962	0.529623
miR5995b	37.8	32.2	41.4	13.6	20.9	24.5	-0.916962	0.529623
miR171b,c	720.6	691.4	803.8	373.1	383	433.6	-0.89723	0.536917
miR399f	176.4	303.4	267.9	128.4	141.6	137.1	-0.877076	0.54447
miR393a	181.4	177.2	175.4	90.6	80	120.4	-0.875821	0.544944
miR408	21131.2	24468.1	18655.6	11101.1	9379.5	15081.8	-0.853454	0.553458
miR167d	965	1309	1395.5	694.8	624.3	730.1	-0.840523	0.558441
miR165a,b	18207.1	18832.1	14638.6	9408	9981.7	10839.6	-0.773597	0.584957
miR162a,b	46016.7	39749.1	36403.2	21640.4	28532.7	21903.2	-0.761281	0.589972
miR161.2	624.9	716.9	712.2	345.9	400.2	494.9	-0.726933	0.604187
miR1886.2	229.3	230.9	214.9	120.8	124.4	163.8	-0.723	0.605836
miR394a,b	6989.6	7111.5	7048	4363.4	3550.1	5038	-0.707477	0.61239
miR396b	99922.5	78984.1	57595.4	38808.6	53866.1	52345.5	-0.705599	0.613188
miR837	30.2	56.4	51.1	28.7	27.1	30.1	-0.680799	0.62382
miR399d	104.6	220.2	195.6	111.8	82.5	133.8	-0.665485	0.630477
miR403	20835.1	19918.2	20713.2	12196.1	13600.8	13519.1	-0.644684	0.639633
miR1888a	66.8	77.9	64.6	49.8	54.2	31.2	-0.630477	0.645963
miR829	120.9	181.2	123.4	99.7	101	75.8	-0.62188	0.649824
miR846	733.2	1033.8	728.6	475.8	673.6	475.9	-0.618681	0.651266
miR5012	49.1	48.3	47.2	27.2	29.6	37.9	-0.610631	0.65491
miR5024	18.9	21.5	14.5	12.1	8.6	15.6	-0.596837	0.661202
miR848	66.8	49.7	55.9	30.2	41.9	44.6	-0.562955	0.676914
miR858b	326.3	275.2	416.3	209.9	237.7	243	-0.559532	0.678522
miR169f	1460.1	1760.1	1782	1286.8	1030.7	1111.3	-0.544859	0.685458
miR861	47.9	51	47.2	22.7	44.3	33.4	-0.541197	0.687201
miR396a	14800.5	18015.8	23066.7	13060	11289.4	14172.3	-0.536738	0.689328
miR390a,b	788.7	1039.1	1167.1	691.7	530.7	847.1	-0.533226	0.691008
miR160a-c	1218.3	1809.8	1514.1	1022.5	762.2	1357.6	-0.53157	0.691801
miR824	439.7	574.6	621.6	407.8	298	431.4	-0.524599	0.695153
miR319a,b	6738.9	5287	6152.7	3505.5	4164.6	5028	-0.517628	0.698519
miR2111b	27.7	29.5	50.1	24.2	20.9	30.1	-0.512846	0.700839
miR166a-g	84281.7	89991.7	81004.2	55106.9	64006.7	62382.6	-0.492128	0.710976
miR399a	347.7	443	477.1	252.2	282	382.3	-0.46812	0.722906
miR156j	17.6	21.5	17.3	13.6	19.7	7.8	-0.456557	0.728723
miR156g	104.6	154.4	87.7	64.9	114.5	74.7	-0.448291	0.73291
miR172a,b	296.1	345	616.8	297.5	264.7	361.1	-0.446146	0.734001
miR397a	7.6	25.5	21.2	15.1	16	8.9	-0.440952	0.736648
miR159b	61338.8	74757.7	71358.9	37610.9	56481.6	59441.2	-0.434246	0.740081
miR319c	1370.7	1188.2	1535.3	838.2	1087.3	1104.6	-0.434216	0.740096
miR847	18.9	33.6	32.8	24.2	13.5	25.6	-0.43034	0.742087
miR157d	80.6	92.6	95.4	64.9	55.4	79.1	-0.429794	0.742368
miR5654	102	106.1	96.4	63.4	81.3	83.6	-0.415511	0.749754
miR852	103.3	90	78.1	68	72.7	64.6	-0.402687	0.756448
miR830	18.9	20.1	21.2	19.6	12.3	14.5	-0.375639	0.770764
miR161.1	20037.7	22219.4	15744	13350	13836	17593	-0.373258	0.772037
miR159a	81749.4	108569	89421.7	54967.9	78542.1	83978.2	-0.363148	0.777466
miR865	22.7	29.5	35.7	22.7	29.6	16.7	-0.349267	0.784983
miR838	27.7	51	26	28.7	24.6	29	-0.347297	0.786055
miR172e	49.1	32.2	41.4	33.2	23.4	40.1	-0.343547	0.788101
miR400	70.6	84.6	84.8	46.8	61.6	83.6	-0.321928	0.8
miR393b	8609.7	8519.9	6046.6	5263.6	7530	5880.7	-0.31159	0.805753
miR156a-f	30535.9	41118.6	25442.4	21800.5	32868.4	26914.5	-0.25115	0.840227
miR833a	42.8	40.3	45.3	34.7	45.6	27.9	-0.246945	0.842679
miR168a	1840.6	1686.3	1761.8	1175.1	1588.5	1697.6	-0.245481	0.843534
miR167a,b	13612.5	14358.7	11481.3	8923.2	10875.7	13664	-0.237554	0.848182
miR447a,b	306.1	335.6	302.6	203.9	332.5	270.9	-0.22614	0.854919
miR858a	330.1	333	407.7	273.4	306.6	335.5	-0.226057	0.854968
miR158b	947.4	1041.8	865.5	632.8	938.3	897.3	-0.209763	0.864679
miR170	1172.9	1239.2	1057.2	850.3	1031.9	1122.4	-0.207472	0.866054
miR171a	1172.9	1239.2	1057.2	850.3	1031.9	1122.4	-0.207472	0.866054
miR775	105.8	165.1	162.9	102.7	119.4	160.5	-0.181193	0.881973
miR781a,b	556.8	488.7	456.8	403.3	554.1	368.9	-0.179766	0.882846
miR866	83.1	123.5	113.7	90.6	99.7	98.1	-0.151353	0.900406
miR159c	372.9	377.3	521.4	336.8	389.1	431.4	-0.135882	0.910113
miR158a	267421	278891	244193	190746	272314	259375	-0.129908	0.91389
miR825	322.5	337	235.2	185.8	387.9	255.2	-0.110206	0.926456
miR168b	1256.1	1400.3	1061.1	1001.4	1130.4	1314.1	-0.109452	0.92694
miR472	98.3	132.9	136.9	101.2	105.9	136	-0.101469	0.932084
miR779.2	83.1	90	65.5	55.9	88.7	82.5	-0.0712663	0.951802
miR3440b	7.6	13.4	16.4	9.1	20.9	5.6	-0.071161	0.951872
miR447a.2	1399.7	1239.2	1405.2	1230.9	1406.3	1239.4	-0.0610268	0.958582
miR3932b	1321.6	1353.3	1453.4	1264.2	1498.6	1345.3	-0.00707651	0.995107
miR823	36.5	37.6	32.8	21.1	48	37.9	0.00134894	1.00094
miR157a-c	2945.5	3467.8	3418.5	3131	3100.7	3639.2	0.00572606	1.00398
miR862	11.3	9.4	9.6	10.6	8.6	13.4	0.105554	1.07591
miR173	822.7	1150.6	1303	1098	908.8	1559.3	0.12228	1.08845
miR5663	74.3	64.4	69.4	81.6	59.1	88.1	0.13681	1.09947
miR163	5733.5	5095	5494.4	5446.3	6570.7	6027.8	0.144686	1.10549
miR844	26.5	25.5	38.6	40.8	20.9	42.4	0.200387	1.14901
miR3434	25.2	18.8	17.3	21.1	20.9	30.1	0.234112	1.17618
miR5996	619.8	495.4	596.6	640.4	754.8	772.4	0.340584	1.26627
miR5026	12757.1	13643.1	12790.1	14710.9	18791.1	18561.6	0.409778	1.32848
miR843	410.7	292.7	256.4	323.2	701.9	277.5	0.440588	1.35716
miR395b,c,f	609.8	997.5	782.6	941	1200.6	1111.3	0.444776	1.3611
miR840	31.5	25.5	56.9	34.7	77.6	46.8	0.482166	1.39684
miR395a,d,e	608.5	1080.8	871.2	966.6	1411.2	1200.4	0.482808	1.39746
miR827	354	628.3	865.5	788.4	678.5	1173.7	0.515057	1.42905
miR2112	10.1	12.1	22.2	13.6	20.9	32.3	0.589288	1.5045
miR5651	49.1	44.3	47.2	57.4	80	75.8	0.600611	1.51636
miR841a	56.7	40.3	39.5	58.9	93.6	78	0.755866	1.68864
miR5659	7.6	8.1	8.7	15.1	17.2	11.1	0.830814	1.77869
miR863	49.1	26.9	46.3	51.4	103.4	68	0.865325	1.82175
miR860	16.4	16.1	32.8	45.3	46.8	41.2	1.02952	2.04135
miR391	32.8	29.5	28.9	172.2	141.6	137.1	2.3057	4.94408
