# Supplementary material for: The disease resistance protein SNC1 represses the biogenesis of microRNAs and phased siRNAs
Source: Nat Commun. 2018 Nov 29;9:5080. doi: 10.1038/s41467-018-07516-z (PMC6265325; doi:10.1038/s41467-018-07516-z)
Supplement: Supplementary file 4 — Supplementary Data 2 [file 41467_2018_7516_MOESM4_ESM.xlsx]

## Sheet: Sheet1
Supplementary Data 2. Levels of miRNAs# in amiR-SUL snc1-1 and amiR-SUL as determined by small RNA sequencing
miRNA ID	amiR-SUL_Rep1	amiR-SUL_Rep2	amiR-SUL_Rep3	amiR-SUL snc1-1_Rep1	amiR-SUL snc1-1_Rep2	amiR-SUL snc1-1_Rep3	log2(amiR-SUL snc1-1/amiR-SUL)	Fold Change(amiR-SUL snc1-1/amiR-SUL)
miR169f	191.618	155.56	141.909	16.1219	23.4691	23.2106	-2.96122	0.128406
miR845a	722.839	511.436	642.302	109.479	69.3719	70.7639	-2.91033	0.133016
miR5634	8.99613	10.106	10.5552	2.62449	3.1062	2.5475	-1.841	0.279128
miR5642a,b	35.9845	20.573	26.5834	11.6227	6.55754	8.49167	-1.64023	0.320804
miR5643a,b	19.7915	20.212	14.8554	9.74811	3.79647	5.94417	-1.49309	0.355252	# These miRNAs passed the abundance filter of RPM > 10 in either genotype (average of the three replicates).
miR833a	15.2934	11.5497	17.592	5.62391	4.48674	7.07639	-1.37038	0.38679
miR162a,b	3528.28	3993.32	2198.61	1728.41	784.489	1353.01	-1.33018	0.397719
miR164c	13.0444	23.4604	11.728	8.62333	3.1062	9.34084	-1.1948	0.436848
miR161.1	1293.64	990.028	1227.14	544.394	445.913	580.83	-1.15999	0.447514
miR157a-c	407.075	781.05	1050.44	373.428	218.124	415.243	-1.1528	0.449751
miR5012	10.3456	16.6027	6.25492	5.62391	3.79647	5.66111	-1.13854	0.454218
miR165a.b	727.787	679.268	692.733	289.819	324.081	426.565	-1.01302	0.495509
miR156a-f	3803.11	5842.72	5849.53	3108.52	2098.76	2983.12	-0.91983	0.528571
miR843	62.9729	75.7951	90.3055	41.6169	28.6461	50.95	-0.918265	0.529145
miR779.2	39.583	43.6724	35.9658	21.7458	17.947	24.0597	-0.903088	0.534741
miR825	106.154	102.504	87.9599	53.9895	45.9028	61.7062	-0.876193	0.544803
miR775	30.137	60.2751	34.793	20.9959	25.1948	31.9853	-0.679497	0.624383
miR171a	398.079	295.24	449.182	196.087	254.364	263.808	-0.677677	0.625171
miR170	398.079	295.24	449.182	196.087	254.364	263.808	-0.677677	0.625171
miR447a,b	114.251	116.58	87.178	59.9884	73.1683	69.3487	-0.651107	0.636791
miR159c	442.61	168.915	333.075	115.853	239.523	246.542	-0.650138	0.637219
miR858a	119.649	100.338	93.8238	60.3633	56.2568	84.9167	-0.638851	0.642224
miR396b	2589.54	2457.93	2329.57	1577.32	1050.93	2145.28	-0.627984	0.64708
miR159b	57397.1	34304.1	59600	26939.3	42364.5	29050.9	-0.62136	0.650058
miR858b	49.9285	51.6128	48.0847	28.4945	29.6815	40.477	-0.600928	0.65933
miR158a	65593.9	95368.6	58661.8	43346.1	46084.7	65006.9	-0.508014	0.70319
miR158b	221.305	389.803	222.05	157.844	172.912	255.599	-0.506814	0.703775
miR840	43.6312	43.3115	48.4757	35.993	29.3364	31.9853	-0.476694	0.718622
miR447a.2	602.741	428.784	625.101	376.802	372.744	465.344	-0.447422	0.733352
miR156g	12.5946	21.6557	14.8554	15.372	7.93807	13.0206	-0.434705	0.739845
miR159a	31455.9	27039.7	33744.5	17897.5	28447.3	24200.1	-0.386851	0.764797
miR164a,b	51.2779	68.5765	51.2122	34.4933	40.3806	65.1028	-0.289371	0.818259
miR403-3p	1907.18	3000.4	1323.31	1921.88	1121.34	2440.51	-0.184282	0.880087
miR5026	5797.56	4746.58	8446.1	9418.17	3240.12	4992.25	-0.105545	0.929454
miR319a,b	3813.91	2193.37	3323.71	2706.6	3814.76	2967.27	0.0241713	1.0169
miR171b,c	10.7954	24.1822	8.20959	14.2472	9.66374	20.097	0.0271604	1.019
miR781a,b	91.7605	113.332	115.716	115.103	95.2569	119.45	0.0399196	1.02806
miR395b,c,f	69.72	84.0965	100.47	73.8607	112.514	80.3878	0.0691006	1.04906
miR3932b	495.237	527.678	564.898	662.122	655.409	447.228	0.15243	1.11144
miR166a-g	5809.7	5890.72	7171.66	6271.78	7340.99	7584.76	0.167643	1.12322
miR398c	89.9613	121.272	94.2148	109.854	112.514	123.129	0.177743	1.13111
miR5650	9.44594	9.74508	6.25492	12.7475	6.55754	10.19	0.213038	1.15913
miR863	19.7915	10.8279	13.6826	18.7464	14.8407	18.1156	0.222867	1.16705
miR846	582.949	521.542	553.561	623.504	729.958	615.363	0.247845	1.18743
miR396a	715.192	992.916	616.11	714.611	756.878	1505.29	0.357007	1.28077
miR472	55.3262	47.6426	46.1301	50.9901	84.5578	70.7639	0.468557	1.38372
miR866	29.6872	35.371	43.0026	58.4887	47.9736	44.7228	0.484471	1.39907
miR167a,b	386.384	695.51	426.508	630.253	557.391	925.026	0.486047	1.4006
miR1886.2	10.7954	23.8213	6.64586	19.8711	16.5664	22.3614	0.510959	1.425
miR5654	10.3456	9.02323	9.77332	14.6222	6.55754	20.38	0.512081	1.42611
miR822	51.7278	92.3978	57.0762	56.9889	81.4515	151.718	0.528198	1.44213
miR5996	40.0328	50.5301	39.0933	45.3662	73.8586	71.047	0.553372	1.46751
miR168b-3p	127.745	92.7588	127.835	209.959	120.797	182.571	0.559387	1.47364
miR390a,b	29.6872	59.9142	34.793	46.8659	47.2833	95.6728	0.609726	1.52597
miR173	49.0289	143.65	56.6852	88.1079	93.1861	206.065	0.635417	1.55339
miR395a,d,e	61.6235	35.371	68.0223	73.1108	113.549	75.2928	0.666693	1.58743
miR319c	1010.27	537.062	1068.81	1006.3	2155.36	1273.75	0.761631	1.69541
miR161.2	19.7915	52.3347	17.592	38.9924	36.9293	79.5387	0.793075	1.73276
miR160a-c	48.1293	73.2686	46.521	70.1114	95.602	142.094	0.874264	1.83307
miR394a,b	105.255	263.839	103.597	233.205	284.045	394.014	0.946971	1.92782
miR167d	17.5425	31.7618	13.6826	26.6198	33.8231	62.2723	0.962191	1.94827
miR824	22.9401	33.2055	14.0736	45.3662	34.1682	65.1028	1.0425	2.0598
miR848	8.54632	9.38415	9.77332	18.3714	20.3629	22.6445	1.14766	2.21554
miR393b	194.316	233.882	168.883	452.162	296.47	574.886	1.14838	2.21665
miR168a-3p	154.284	117.663	126.271	307.44	240.213	368.822	1.20254	2.30144
miR408	181.272	278.998	174.356	529.397	361.355	584.793	1.21727	2.32506
miR172a,b	21.1409	37.1757	19.5466	52.4898	72.1329	100.485	1.5316	2.89106
miR398a	80.0656	21.6557	46.1301	140.223	147.717	245.126	1.85017	3.60542
miR398b,c	1788.88	1824.14	1982.42	6728.44	7847.99	7855.65	2.00324	4.009
miR393a	9.89574	12.9934	6.25492	33.3685	40.7258	51.2331	2.10443	4.30026
miR163	2196.41	1641.87	2021.12	9667.5	15342.6	13535.2	2.71773	6.57837
miR399b,c	99.8571	118.746	118.844	947.066	1229.71	1047.87	3.25641	9.55604
miR827	201.064	207.895	201.721	1593.07	1554.83	2902.17	3.30846	9.90709
