# Supplementary material for: The disease resistance protein SNC1 represses the biogenesis of microRNAs and phased siRNAs
Source: Nat Commun. 2018 Nov 29;9:5080. doi: 10.1038/s41467-018-07516-z (PMC6265325; doi:10.1038/s41467-018-07516-z)
Supplement: Supplementary file 5 — Supplementary Data 3 [file 41467_2018_7516_MOESM5_ESM.xlsx]

## Sheet: Sheet1
Supplementary Data 3. PhasiRNA loci analyzed in this study
gene ID	gene abbreviation	Reference	miRNA trigger
At1g12820	AFB3	1	miR393
At5g41610	ATCHX18	1	miR856
At1g62590	PPR	1	miR161,miR400
At1g62910	PPR	1	miR161,miR400
At1g62930	PPR	1	miR161,miR400
At1g63070	PPR	1	miR161,miR400
At1g63080	PPR	1	miR161,miR400
At1g63130	PPR	1	miR161,miR400
At1g63150	PPR	1	miR161,miR400
At1g63330	PPR	1	miR161,miR400
At1g63400	PPR	1	miR161,miR400
At2g27400	TAS1A	1	miR173
At1g50055	TAS1B	1	miR173
At2g39675	TAS1C	1	miR173
At2g39681	TAS2	1	miR173
At3g17185	TAS3A	1	miR390
At5g49615	TAS3B	1	miR390
At5g38850	TIR-NBS-LRR	1	miR825*
At4g14610	CC-NBS-LRR	2	miR472
At4g14140	MET2	2	miR773
At3g25795	TAS4	2	miR828
At4g03190	AFB1	3	miR393
At3g26810	AFB2	3	miR393
At5g39370	SLG	3	miR447
At3g62980	TIR1	3	miR393
At1g48410	AGO1	4	miR168
At3g23690	CIL2	4	miR393
At5g43740	CC-NBS-LRR	4	miR472
At1g12775	PPR	4	miR161,miR400
At1g62670	PPR	4	miR161,miR400
At1g62914	PPR	4	miR161,miR400
At5g16640	PPR	4	miR161,miR400
At1g63750	TIR-NBS-LRR	5	miR825*
References
1	Howell, M. D. et al. Genome-Wide Analysis of the RNA-DEPENDENT RNA POLUMERASE6/DICER-LIKE4 Pathway in Arabidopsis Reveals Dependency on miRNA- and tasiRNA-Directed Targeting. Plant Cell 19, 926-942 (2007).
2	Chen, H. M. et al. 22-Nucleotide RNAs trigger secondary siRNA biogenesis in plants. Proc. Natl Acad. Sci. U S A 107, 15269-15274 (2010).
3	Chen, H. M., Li, Y. H. & Wu, S. H. Bioinformatic prediction and experimental validation of a microRNA-directed tandem trans-acting siRNA cascade in Arabidopsis. Proc. Natl Acad. Sci. U S A 104, 3318-3323 (2007).
4	Li, S. et al. Biogenesis of phased siRNAs on membrane-bound polysomes in Arabidopsis. Elife 5, e22750 (2016).
5	A new R gene phasiRNA locus identified in this study
