# Supplementary material for: The disease resistance protein SNC1 represses the biogenesis of microRNAs and phased siRNAs
Source: Nat Commun. 2018 Nov 29;9:5080. doi: 10.1038/s41467-018-07516-z (PMC6265325; doi:10.1038/s41467-018-07516-z)
Supplement: Supplementary file 6 — Supplementary Data 4 [file 41467_2018_7516_MOESM6_ESM.xlsx]

## Sheet: Hyper DEGs
Supplementary Data 4. GO terms for up-regulated genes* in cpr1 aba1 relative to Col
GO biological process complete	Arabidopsis thaliana - REFLIST (27502)	Hyper DEGs (1743)	expected	over/under	fold enrichment	P-value
defense response (GO:0006952)	1407	251	89.17	+	2.81	2.69e-44
response to drug (GO:0042493)	529	133	33.53	+	3.97	5.38e-36
response to stress (GO:0006950)	3283	400	208.07	+	1.92	4.94e-35
response to other organism (GO:0051707)	1155	200	73.2	+	2.73	1.89e-33
response to external biotic stimulus (GO:0043207)	1157	200	73.33	+	2.73	2.19e-33
response to stimulus (GO:0050896)	5805	593	367.9	+	1.61	2.62e-33
response to biotic stimulus (GO:0009607)	1195	202	75.74	+	2.67	1.33e-32
response to bacterium (GO:0009617)	425	107	26.94	+	3.97	3.75e-29
response to chitin (GO:0010200)	132	59	8.37	+	7.05	1.14e-26
response to external stimulus (GO:0009605)	1520	217	96.33	+	2.25	6.92e-26
multi-organism process (GO:0051704)	1616	225	102.42	+	2.2	1.14e-25
defense response to other organism (GO:0098542)	855	150	54.19	+	2.77	1.36e-25
defense response to bacterium (GO:0042742)	331	86	20.98	+	4.1	2.01e-24
response to organonitrogen compound (GO:0010243)	190	64	12.04	+	5.31	2.22e-23
response to chemical (GO:0042221)	2762	306	175.05	+	1.75	3.76e-20
response to oxygen-containing compound (GO:1901700)	1506	196	95.45	+	2.05	2.27e-19
immune system process (GO:0002376)	320	73	20.28	+	3.6	3.17e-18
innate immune response (GO:0045087)	273	65	17.3	+	3.76	3.72e-17
immune response (GO:0006955)	279	65	17.68	+	3.68	9.29e-17
response to nitrogen compound (GO:1901698)	297	67	18.82	+	3.56	1.25e-16
response to organic substance (GO:0010033)	1947	223	123.4	+	1.81	4.12e-16
response to salicylic acid (GO:0009751)	196	52	12.42	+	4.19	1.31e-15
response to acid chemical (GO:0001101)	1148	142	72.76	+	1.95	1.08e-12
RNA processing (GO:0006396)	583	3	36.95	-	0.08	2.99e-12
regulation of defense response (GO:0031347)	225	48	14.26	+	3.37	1.43e-11
defense response, incompatible interaction (GO:0009814)	153	38	9.7	+	3.92	4.49e-11
regulation of response to stress (GO:0080134)	309	56	19.58	+	2.86	7.86e-11
cellular response to hypoxia (GO:0071456)	26	17	1.65	+	10.32	1.33e-10
cellular response to stimulus (GO:0051716)	2466	241	156.29	+	1.54	1.36e-10
cellular response to oxygen levels (GO:0071453)	28	17	1.77	+	9.58	3.12e-10
cellular response to decreased oxygen levels (GO:0036294)	28	17	1.77	+	9.58	3.12e-10
organelle organization (GO:0006996)	1197	28	75.86	-	0.37	7.08e-10
response to oxidative stress (GO:0006979)	446	68	28.27	+	2.41	7.09e-10
response to hormone (GO:0009725)	1672	174	105.97	+	1.64	1.22e-09
response to endogenous stimulus (GO:0009719)	1680	175	106.47	+	1.64	1.28e-09
regulation of immune system process (GO:0002682)	117	30	7.42	+	4.05	2.56e-09
DNA metabolic process (GO:0006259)	455	3	28.84	-	0.1	3.66e-09
response to oomycetes (GO:0002239)	52	20	3.3	+	6.07	4.5e-09
protein phosphorylation (GO:0006468)	783	97	49.62	+	1.95	4.87e-09
programmed cell death (GO:0012501)	95	26	6.02	+	4.32	9.38e-09
regulation of immune response (GO:0050776)	105	27	6.65	+	4.06	1.5e-08
signal transduction (GO:0007165)	1625	165	102.99	+	1.6	1.67e-08
translation (GO:0006412)	562	7	35.62	-	0.2	1.74e-08
response to organic cyclic compound (GO:0014070)	366	56	23.2	+	2.41	1.95e-08
regulation of innate immune response (GO:0045088)	100	26	6.34	+	4.1	2.28e-08
cell communication (GO:0007154)	1888	185	119.66	+	1.55	2.67e-08
signaling (GO:0023052)	1655	165	104.89	+	1.57	5.22e-08
positive regulation of defense response (GO:0031349)	83	23	5.26	+	4.37	5.45e-08
peptide biosynthetic process (GO:0043043)	567	8	35.93	-	0.22	6.06e-08
secondary metabolic process (GO:0019748)	475	65	30.1	+	2.16	6.77e-08
cellular component organization or biogenesis (GO:0071840)	2466	94	156.29	-	0.6	6.87e-08
systemic acquired resistance (GO:0009627)	51	18	3.23	+	5.57	7.68e-08
response to hypoxia (GO:0001666)	64	20	4.06	+	4.93	7.78e-08
response to decreased oxygen levels (GO:0036293)	70	20	4.44	+	4.51	2.62e-07
response to oxygen levels (GO:0070482)	71	20	4.5	+	4.44	3.17e-07
positive regulation of response to stimulus (GO:0048584)	204	36	12.93	+	2.78	3.18e-07
amide biosynthetic process (GO:0043604)	618	11	39.17	-	0.28	3.56e-07
mRNA metabolic process (GO:0016071)	374	3	23.7	-	0.13	4.54e-07
phosphorylation (GO:0016310)	1083	115	68.64	+	1.68	5.16e-07
cellular response to drug (GO:0035690)	89	22	5.64	+	3.9	5.59e-07
plant-type hypersensitive response (GO:0009626)	67	19	4.25	+	4.47	5.71e-07
mRNA processing (GO:0006397)	290	1	18.38	-	0.05	5.9e-07
response to fungus (GO:0009620)	540	68	34.22	+	1.99	5.97e-07
regulation of response to external stimulus (GO:0032101)	82	21	5.2	+	4.04	6.15e-07
cell death (GO:0008219)	130	27	8.24	+	3.28	6.19e-07
host programmed cell death induced by symbiont (GO:0034050)	68	19	4.31	+	4.41	6.9e-07
response to ethylene (GO:0009723)	297	45	18.82	+	2.39	7.24e-07
cellular response to salicylic acid stimulus (GO:0071446)	48	16	3.04	+	5.26	7.54e-07
cellular component biogenesis (GO:0044085)	944	25	59.83	-	0.42	7.92e-07
regulation of response to stimulus (GO:0048583)	584	71	37.01	+	1.92	1.46e-06
ribonucleoprotein complex biogenesis (GO:0022613)	310	2	19.65	-	0.1	1.64e-06
biological regulation (GO:0065007)	5517	434	349.65	+	1.24	1.93e-06
cellular response to chemical stimulus (GO:0070887)	1099	113	69.65	+	1.62	2.2e-06
indole-containing compound biosynthetic process (GO:0042435)	53	16	3.36	+	4.76	2.23e-06
cellular macromolecular complex assembly (GO:0034622)	302	2	19.14	-	0.1	2.37e-06
toxin metabolic process (GO:0009404)	68	18	4.31	+	4.18	2.58e-06
response to abiotic stimulus (GO:0009628)	1954	178	123.84	+	1.44	3.82e-06
cellular component assembly (GO:0022607)	534	10	33.84	-	0.3	3.86e-06
DNA repair (GO:0006281)	257	1	16.29	-	0.06	3.97e-06
cellular component organization (GO:0016043)	2211	89	140.13	-	0.64	4.18e-06
indole-containing compound metabolic process (GO:0042430)	89	20	5.64	+	3.55	6.24e-06
salicylic acid mediated signaling pathway (GO:0009863)	38	13	2.41	+	5.4	6.46e-06
cellular response to DNA damage stimulus (GO:0006974)	286	2	18.13	-	0.11	7.36e-06
RNA splicing (GO:0008380)	203	0	12.87	-	< 0.01	7.69e-06
aging (GO:0007568)	143	26	9.06	+	2.87	8.3e-06
regulation of response to biotic stimulus (GO:0002831)	77	18	4.88	+	3.69	1.13e-05
induced systemic resistance (GO:0009682)	28	11	1.77	+	6.2	1.16e-05
macromolecular complex subunit organization (GO:0043933)	399	6	25.29	-	0.24	1.17e-05
positive regulation of immune response (GO:0050778)	62	16	3.93	+	4.07	1.2e-05
positive regulation of immune system process (GO:0002684)	62	16	3.93	+	4.07	1.2e-05
cellular response to stress (GO:0033554)	808	85	51.21	+	1.66	2.04e-05
secondary metabolite biosynthetic process (GO:0044550)	311	42	19.71	+	2.13	2.08e-05
ribosome biogenesis (GO:0042254)	266	2	16.86	-	0.12	2.2e-05
positive regulation of innate immune response (GO:0045089)	59	15	3.74	+	4.01	2.59e-05
embryo development (GO:0009790)	565	13	35.81	-	0.36	2.64e-05
response to wounding (GO:0009611)	212	32	13.44	+	2.38	2.9e-05
cellular response to acid chemical (GO:0071229)	429	52	27.19	+	1.91	3.66e-05
plastid organization (GO:0009657)	216	1	13.69	-	0.07	3.83e-05
chromosome organization (GO:0051276)	428	8	27.13	-	0.29	3.9e-05
ncRNA metabolic process (GO:0034660)	254	2	16.1	-	0.12	4.66e-05
camalexin metabolic process (GO:0052317)	11	7	0.7	+	10.04	4.69e-05
camalexin biosynthetic process (GO:0010120)	11	7	0.7	+	10.04	4.69e-05
embryo development ending in seed dormancy (GO:0009793)	548	13	34.73	-	0.37	6.33e-05
regulation of biological process (GO:0050789)	4949	381	313.65	+	1.21	7.18e-05
cell cycle (GO:0007049)	440	9	27.89	-	0.32	7.69e-05
phytoalexin biosynthetic process (GO:0052315)	13	7	0.82	+	8.5	0.000103
phytoalexin metabolic process (GO:0052314)	13	7	0.82	+	8.5	0.000103
indole phytoalexin biosynthetic process (GO:0009700)	13	7	0.82	+	8.5	0.000103
indole phytoalexin metabolic process (GO:0046217)	13	7	0.82	+	8.5	0.000103
response to molecule of bacterial origin (GO:0002237)	31	10	1.96	+	5.09	0.000113
macromolecular complex assembly (GO:0065003)	351	6	22.25	-	0.27	0.000113
regulation of cell death (GO:0010941)	69	15	4.37	+	3.43	0.00012
organonitrogen compound biosynthetic process (GO:1901566)	1293	49	81.95	-	0.6	0.00012
response to toxic substance (GO:0009636)	178	27	11.28	+	2.39	0.000139
calcium ion homeostasis (GO:0055074)	32	10	2.03	+	4.93	0.00014
response to virus (GO:0009615)	79	16	5.01	+	3.2	0.000148
response to reactive oxygen species (GO:0000302)	163	25	10.33	+	2.42	0.000153
regulation of systemic acquired resistance (GO:0010112)	20	8	1.27	+	6.31	0.000166
positive regulation of response to external stimulus (GO:0032103)	27	9	1.71	+	5.26	0.000202
defense response to oomycetes (GO:0002229)	34	10	2.15	+	4.64	0.000212
chromatin organization (GO:0006325)	284	4	18	-	0.22	0.000229
plant organ senescence (GO:0090693)	93	17	5.89	+	2.88	0.000273
response to jasmonic acid (GO:0009753)	211	29	13.37	+	2.17	0.000291
immune effector process (GO:0002252)	59	13	3.74	+	3.48	0.000299
hormone biosynthetic process (GO:0042446)	184	26	11.66	+	2.23	0.000373
ethylene-activated signaling pathway (GO:0009873)	174	25	11.03	+	2.27	0.000414
regulation of multi-organism process (GO:0043900)	124	20	7.86	+	2.54	0.0005
leaf senescence (GO:0010150)	90	16	5.7	+	2.81	0.000535
cellular response to endogenous stimulus (GO:0071495)	846	81	53.62	+	1.51	0.000536
toxin catabolic process (GO:0009407)	47	11	2.98	+	3.69	0.000554
secondary metabolite catabolic process (GO:0090487)	47	11	2.98	+	3.69	0.000554
cellular nitrogen compound metabolic process (GO:0034641)	4100	208	259.85	-	0.8	0.000555
defense response to fungus (GO:0050832)	460	50	29.15	+	1.72	0.000614
peptide metabolic process (GO:0006518)	639	20	40.5	-	0.49	0.000619
defense response to bacterium, incompatible interaction (GO:0009816)	40	10	2.54	+	3.94	0.000632
cellular response to hormone stimulus (GO:0032870)	838	80	53.11	+	1.51	0.000649
organophosphate biosynthetic process (GO:0090407)	289	5	18.32	-	0.27	0.000702
cellular response to heat (GO:0034605)	26	8	1.65	+	4.85	0.000705
positive regulation of multi-organism process (GO:0043902)	26	8	1.65	+	4.85	0.000705
response to endoplasmic reticulum stress (GO:0034976)	58	12	3.68	+	3.26	0.00082
cellular response to ethylene stimulus (GO:0071369)	195	26	12.36	+	2.1	0.000878
cellular amide metabolic process (GO:0043603)	716	24	45.38	-	0.53	0.000904
nucleobase-containing compound metabolic process (GO:0006139)	3268	162	207.12	-	0.78	0.000951
regulation of cellular process (GO:0050794)	4465	337	282.98	+	1.19	0.000956
response to inorganic substance (GO:0010035)	900	84	57.04	+	1.47	0.000968
cellular response to organic substance (GO:0071310)	940	87	59.57	+	1.46	0.000973
toxin biosynthetic process (GO:0009403)	21	7	1.33	+	5.26	0.00103
cellular calcium ion homeostasis (GO:0006874)	28	8	1.77	+	4.51	0.00106
positive regulation of biological process (GO:0048518)	919	85	58.24	+	1.46	0.0011
response to molecule of fungal origin (GO:0002238)	15	6	0.95	+	6.31	0.00111
chloroplast organization (GO:0009658)	160	1	10.14	-	0.1	0.00116
RNA splicing, via transesterification reactions with bulged adenosine as nucleophile (GO:0000377)	117	0	7.42	-	< 0.01	0.00131
RNA splicing, via transesterification reactions (GO:0000375)	117	0	7.42	-	< 0.01	0.00131
glutathione metabolic process (GO:0006749)	62	12	3.93	+	3.05	0.00136
* 1743 up-regulated genes (hyper DEGs) in cpr1 aba1 relative to Col were included in the GO analysis. Hyper DEGs were defined as those with fold-change (cpr1 aba1/Col) > 2, P < 0.01, and RPM > 10 in either genotype (average of three replicates).
