# Supplementary material for: The disease resistance protein SNC1 represses the biogenesis of microRNAs and phased siRNAs
Source: Nat Commun. 2018 Nov 29;9:5080. doi: 10.1038/s41467-018-07516-z (PMC6265325; doi:10.1038/s41467-018-07516-z)
Supplement: Supplementary file 7 — Supplementary Data 5 [file 41467_2018_7516_MOESM7_ESM.xlsx]

## Sheet: Hypo DGEs
Supplementary Data 5. GO terms for down-regulated genes* in cpr1 aba1 relative to Col
GO biological process complete	Arabidopsis thaliana - REFLIST (27502)	Hypo DEGs(1020)	expected	over/under	fold enrichment	P-value
response to water deprivation (GO:0009414)	329	53	12.2	+	4.34	2.94e-17
response to water (GO:0009415)	338	53	12.54	+	4.23	8.14e-17
response to acid chemical (GO:0001101)	1148	96	42.58	+	2.25	1.33e-12
response to oxygen-containing compound (GO:1901700)	1506	114	55.85	+	2.04	4.26e-12
response to abiotic stimulus (GO:0009628)	1954	135	72.47	+	1.86	1.56e-11
response to inorganic substance (GO:0010035)	900	72	33.38	+	2.16	6.09e-09
peptide biosynthetic process (GO:0043043)	567	1	21.03	-	0.05	3.42e-08
peptide metabolic process (GO:0006518)	639	2	23.7	-	0.08	3.44e-08
translation (GO:0006412)	562	1	20.84	-	0.05	5.35e-08
amide biosynthetic process (GO:0043604)	618	2	22.92	-	0.09	7.31e-08
cellular amide metabolic process (GO:0043603)	716	4	26.56	-	0.15	1.32e-07
response to chemical (GO:0042221)	2762	156	102.44	+	1.52	2.92e-07
RNA processing (GO:0006396)	583	3	21.62	-	0.14	1.54e-06
response to osmotic stress (GO:0006970)	618	49	22.92	+	2.14	2.3e-06
response to hormone (GO:0009725)	1672	102	62.01	+	1.64	2.35e-06
response to endogenous stimulus (GO:0009719)	1680	102	62.31	+	1.64	2.53e-06
carbohydrate metabolic process (GO:0005975)	964	67	35.75	+	1.87	3.04e-06
cellular response to acid chemical (GO:0071229)	429	38	15.91	+	2.39	3.24e-06
response to lipid (GO:0033993)	748	55	27.74	+	1.98	4.56e-06
cellular response to oxygen-containing compound (GO:1901701)	578	46	21.44	+	2.15	5.14e-06
response to cold (GO:0009409)	375	34	13.91	+	2.44	5.71e-06
cellular nitrogen compound metabolic process (GO:0034641)	4100	102	152.06	-	0.67	6.49e-06
external encapsulating structure organization (GO:0045229)	533	43	19.77	+	2.18	6.56e-06
anthocyanin-containing compound metabolic process (GO:0046283)	23	8	0.85	+	9.38	9.86e-06
response to abscisic acid (GO:0009737)	549	43	20.36	+	2.11	1.48e-05
anthocyanin-containing compound biosynthetic process (GO:0009718)	17	7	0.63	+	11.1	1.49e-05
response to alcohol (GO:0097305)	553	43	20.51	+	2.1	1.61e-05
cell wall organization (GO:0071555)	499	40	18.51	+	2.16	1.69e-05
monocarboxylic acid metabolic process (GO:0032787)	435	36	16.13	+	2.23	2.39e-05
response to temperature stimulus (GO:0009266)	545	42	20.21	+	2.08	2.39e-05
cold acclimation (GO:0009631)	46	10	1.71	+	5.86	2.61e-05
response to organic substance (GO:0010033)	1947	109	72.21	+	1.51	3.4e-05
cellular glucan metabolic process (GO:0006073)	196	21	7.27	+	2.89	3.78e-05
glucan metabolic process (GO:0044042)	196	21	7.27	+	2.89	3.78e-05
starch metabolic process (GO:0005982)	52	10	1.93	+	5.19	6.5e-05
establishment of protein localization (GO:0045184)	612	6	22.7	-	0.26	6.77e-05
response to stimulus (GO:0050896)	5805	269	215.3	+	1.25	8.19e-05
ribosome biogenesis (GO:0042254)	266	0	9.87	-	< 0.01	9.37e-05
protein transport (GO:0015031)	606	6	22.48	-	0.27	9.48e-05
response to mannitol (GO:0010555)	11	5	0.41	+	12.26	0.000182
cellular carbohydrate metabolic process (GO:0044262)	371	30	13.76	+	2.18	0.000183
cellular polysaccharide metabolic process (GO:0044264)	254	23	9.42	+	2.44	0.000214
mRNA metabolic process (GO:0016071)	374	2	13.87	-	0.14	0.000217
sterol metabolic process (GO:0016125)	74	11	2.74	+	4.01	0.00022
response to stress (GO:0006950)	3283	162	121.76	+	1.33	0.000238
water transport (GO:0006833)	20	6	0.74	+	8.09	0.000257
fluid transport (GO:0042044)	20	6	0.74	+	8.09	0.000257
cellular response to chemical stimulus (GO:0070887)	1099	66	40.76	+	1.62	0.000263
organelle organization (GO:0006996)	1197	22	44.39	-	0.5	0.000271
ribonucleoprotein complex biogenesis (GO:0022613)	310	1	11.5	-	0.09	0.000298
lipid metabolic process (GO:0006629)	937	58	34.75	+	1.67	0.000329
organonitrogen compound biosynthetic process (GO:1901566)	1293	25	47.96	-	0.52	0.000342
polysaccharide metabolic process (GO:0005976)	405	31	15.02	+	2.06	0.000349
organic hydroxy compound metabolic process (GO:1901615)	248	22	9.2	+	2.39	0.000361
cellular protein localization (GO:0034613)	408	3	15.13	-	0.2	0.000411
very long-chain fatty acid metabolic process (GO:0000038)	32	7	1.19	+	5.9	0.000414
hormone-mediated signaling pathway (GO:0009755)	746	48	27.67	+	1.73	0.000435
* 1020 down-regulated genes (hypo DEGs) in cpr1 aba1 relative to col were included in the GO analysis. Hypo DEGs were defined as those with fold-change (cpr1 aba1/Col) < 0.5, P < 0.01, and RPM > 10 in either genotype (average of three replicates).
