# Supplementary material for: The disease resistance protein SNC1 represses the biogenesis of microRNAs and phased siRNAs
Source: Nat Commun. 2018 Nov 29;9:5080. doi: 10.1038/s41467-018-07516-z (PMC6265325; doi:10.1038/s41467-018-07516-z)
Supplement: Supplementary file 8 — Supplementary Data 6 [file 41467_2018_7516_MOESM8_ESM.xlsx]

## Sheet: Hyper DEGs
Supplementary Data 6. GO terms for up-regulated genes* in pTPR1:TPR1-HA relative to Col
GO biological process complete	Arabidopsis thaliana - REFLIST (27502)	Hyper DEGs (1719)	expected	over/under	fold enrichment	P-value
defense response (GO:0006952)	1407	281	87.94	+	3.2	9.73e-60
response to stress (GO:0006950)	3283	444	205.2	+	2.16	9.23e-52
response to drug (GO:0042493)	529	155	33.06	+	4.69	1.41e-49
response to stimulus (GO:0050896)	5805	632	362.84	+	1.74	1.22e-46
response to other organism (GO:0051707)	1155	220	72.19	+	3.05	1.97e-43
response to external biotic stimulus (GO:0043207)	1157	220	72.32	+	3.04	2.5e-43
response to biotic stimulus (GO:0009607)	1195	222	74.69	+	2.97	2.47e-42
response to bacterium (GO:0009617)	425	121	26.56	+	4.55	9.62e-38
response to external stimulus (GO:0009605)	1520	239	95.01	+	2.52	4.77e-35
response to chitin (GO:0010200)	132	68	8.25	+	8.24	8.7e-34
multi-organism process (GO:0051704)	1616	243	101.01	+	2.41	4.23e-33
response to oxygen-containing compound (GO:1901700)	1506	232	94.13	+	2.46	5.89e-33
defense response to bacterium (GO:0042742)	331	94	20.69	+	4.54	1.89e-29
response to organonitrogen compound (GO:0010243)	190	72	11.88	+	6.06	4.97e-29
defense response to other organism (GO:0098542)	855	154	53.44	+	2.88	4.82e-28
response to chemical (GO:0042221)	2762	327	172.64	+	1.89	4.59e-27
response to nitrogen compound (GO:1901698)	297	79	18.56	+	4.26	2.01e-23
response to organic substance (GO:0010033)	1947	242	121.7	+	1.99	2.54e-22
response to salicylic acid (GO:0009751)	196	62	12.25	+	5.06	8e-22
immune system process (GO:0002376)	320	78	20	+	3.9	3.52e-21
response to acid chemical (GO:0001101)	1148	165	71.76	+	2.3	1.16e-20
innate immune response (GO:0045087)	273	70	17.06	+	4.1	3.71e-20
immune response (GO:0006955)	279	70	17.44	+	4.01	1.02e-19
regulation of defense response (GO:0031347)	225	59	14.06	+	4.2	1.39e-17
cellular response to stimulus (GO:0051716)	2466	266	154.14	+	1.73	6.63e-17
signal transduction (GO:0007165)	1625	189	101.57	+	1.86	8.48e-15
protein phosphorylation (GO:0006468)	783	113	48.94	+	2.31	1.74e-14
regulation of response to stress (GO:0080134)	309	63	19.31	+	3.26	3.17e-14
signaling (GO:0023052)	1655	189	103.45	+	1.83	4.63e-14
response to organic cyclic compound (GO:0014070)	366	68	22.88	+	2.97	1.48e-13
cell communication (GO:0007154)	1888	204	118.01	+	1.73	4.48e-13
RNA processing (GO:0006396)	583	2	36.44	-	0.05	4.49e-13
response to endogenous stimulus (GO:0009719)	1680	187	105.01	+	1.78	4.75e-13
response to hormone (GO:0009725)	1672	186	104.51	+	1.78	6.09e-13
response to wounding (GO:0009611)	212	48	13.25	+	3.62	1.46e-12
organelle organization (GO:0006996)	1197	22	74.82	-	0.29	1.76e-12
defense response, incompatible interaction (GO:0009814)	153	40	9.56	+	4.18	2.41e-12
response to oxidative stress (GO:0006979)	446	72	27.88	+	2.58	1.14e-11
programmed cell death (GO:0012501)	95	30	5.94	+	5.05	2.8e-11
cellular response to hypoxia (GO:0071456)	26	17	1.63	+	10.46	1.09e-10
regulation of immune system process (GO:0002682)	117	32	7.31	+	4.38	1.39e-10
phosphorylation (GO:0016310)	1083	127	67.69	+	1.88	1.92e-10
cellular response to oxygen levels (GO:0071453)	28	17	1.75	+	9.71	2.55e-10
cellular response to decreased oxygen levels (GO:0036294)	28	17	1.75	+	9.71	2.55e-10
cell death (GO:0008219)	130	33	8.13	+	4.06	3.72e-10
regulation of response to external stimulus (GO:0032101)	82	26	5.13	+	5.07	5.36e-10
response to fungus (GO:0009620)	540	77	33.75	+	2.28	6.16e-10
regulation of response to biotic stimulus (GO:0002831)	77	25	4.81	+	5.19	7.64e-10
regulation of immune response (GO:0050776)	105	29	6.56	+	4.42	8.31e-10
regulation of innate immune response (GO:0045088)	100	28	6.25	+	4.48	1.25e-09
biological regulation (GO:0065007)	5517	452	344.84	+	1.31	1.67e-09
positive regulation of defense response (GO:0031349)	83	25	5.19	+	4.82	2.75e-09
translation (GO:0006412)	562	6	35.13	-	0.17	4.6e-09
response to hypoxia (GO:0001666)	64	21	4	+	5.25	1.47e-08
response to reactive oxygen species (GO:0000302)	163	34	10.19	+	3.34	1.52e-08
response to oomycetes (GO:0002239)	52	19	3.25	+	5.85	1.73e-08
regulation of response to stimulus (GO:0048583)	584	76	36.5	+	2.08	2.16e-08
chromosome organization (GO:0051276)	428	3	26.75	-	0.11	2.34e-08
response to jasmonic acid (GO:0009753)	211	39	13.19	+	2.96	2.52e-08
peptide biosynthetic process (GO:0043043)	567	7	35.44	-	0.2	2.59e-08
plant-type hypersensitive response (GO:0009626)	67	21	4.19	+	5.01	2.84e-08
cellular response to salicylic acid stimulus (GO:0071446)	48	18	3	+	6	2.97e-08
cellular response to drug (GO:0035690)	89	24	5.56	+	4.31	3.41e-08
host programmed cell death induced by symbiont (GO:0034050)	68	21	4.25	+	4.94	3.51e-08
amide biosynthetic process (GO:0043604)	618	9	38.63	-	0.23	3.95e-08
mRNA processing (GO:0006397)	290	0	18.13	-	< 0.01	4.41e-08
response to decreased oxygen levels (GO:0036293)	70	21	4.38	+	4.8	5.32e-08
response to oxygen levels (GO:0070482)	71	21	4.44	+	4.73	6.51e-08
regulation of biological process (GO:0050789)	4949	401	309.33	+	1.3	7.51e-08
response to ethylene (GO:0009723)	297	47	18.56	+	2.53	8.63e-08
aging (GO:0007568)	143	30	8.94	+	3.36	9.4e-08
regulation of multi-organism process (GO:0043900)	124	27	7.75	+	3.48	2.14e-07
systemic acquired resistance (GO:0009627)	51	17	3.19	+	5.33	2.85e-07
defense response to bacterium, incompatible interaction (GO:0009816)	40	15	2.5	+	6	4.18e-07
mRNA metabolic process (GO:0016071)	374	3	23.38	-	0.13	4.34e-07
cellular response to chemical stimulus (GO:0070887)	1099	115	68.69	+	1.67	5.19e-07
regulation of cellular process (GO:0050794)	4465	361	279.08	+	1.29	5.8e-07
salicylic acid mediated signaling pathway (GO:0009863)	38	14	2.38	+	5.89	1.2e-06
secondary metabolic process (GO:0019748)	475	60	29.69	+	2.02	1.67e-06
response to toxic substance (GO:0009636)	178	31	11.13	+	2.79	1.99e-06
cell cycle (GO:0007049)	440	6	27.5	-	0.22	2.23e-06
cellular response to stress (GO:0033554)	808	88	50.5	+	1.74	2.37e-06
response to abiotic stimulus (GO:0009628)	1954	177	122.13	+	1.45	2.59e-06
cellular component organization or biogenesis (GO:0071840)	2466	100	154.14	-	0.65	3.03e-06
plastid organization (GO:0009657)	216	0	13.5	-	< 0.01	3.36e-06
response to inorganic substance (GO:0010035)	900	95	56.25	+	1.69	3.72e-06
phosphate-containing compound metabolic process (GO:0006796)	1556	146	97.26	+	1.5	4.55e-06
regulation of systemic acquired resistance (GO:0010112)	20	10	1.25	+	8	4.9e-06
indole-containing compound metabolic process (GO:0042430)	89	20	5.56	+	3.6	5.14e-06
RNA splicing (GO:0008380)	203	0	12.69	-	< 0.01	7.43e-06
indole-containing compound biosynthetic process (GO:0042435)	53	15	3.31	+	4.53	7.56e-06
regulation of cell death (GO:0010941)	69	17	4.31	+	3.94	9.21e-06
positive regulation of immune response (GO:0050778)	62	16	3.88	+	4.13	1.02e-05
positive regulation of immune system process (GO:0002684)	62	16	3.88	+	4.13	1.02e-05
chromatin organization (GO:0006325)	284	2	17.75	-	0.11	1.09e-05
phosphorus metabolic process (GO:0006793)	1621	148	101.32	+	1.46	1.41e-05
DNA metabolic process (GO:0006259)	455	8	28.44	-	0.28	1.54e-05
ribonucleoprotein complex biogenesis (GO:0022613)	310	3	19.38	-	0.15	1.61e-05
positive regulation of response to biotic stimulus (GO:0002833)	24	10	1.5	+	6.67	1.72e-05
response to molecule of bacterial origin (GO:0002237)	31	11	1.94	+	5.68	2.22e-05
positive regulation of innate immune response (GO:0045089)	59	15	3.69	+	4.07	2.23e-05
organonitrogen compound biosynthetic process (GO:1901566)	1293	45	80.82	-	0.56	2.23e-05
negative regulation of defense response (GO:0031348)	52	14	3.25	+	4.31	2.42e-05
cellular nitrogen compound metabolic process (GO:0034641)	4100	194	256.27	-	0.76	2.46e-05
positive regulation of multi-organism process (GO:0043902)	26	10	1.63	+	6.15	3e-05
cellular component organization (GO:0016043)	2211	92	138.2	-	0.67	3.15e-05
cellular amide metabolic process (GO:0043603)	716	19	44.75	-	0.42	3.18e-05
peptide metabolic process (GO:0006518)	639	16	39.94	-	0.4	3.45e-05
response to abscisic acid (GO:0009737)	549	62	34.31	+	1.81	3.71e-05
positive regulation of response to external stimulus (GO:0032103)	27	10	1.69	+	5.93	3.89e-05
response to alcohol (GO:0097305)	553	62	34.57	+	1.79	3.96e-05
defense response to oomycetes (GO:0002229)	34	11	2.13	+	5.18	4.48e-05
ncRNA metabolic process (GO:0034660)	254	2	15.88	-	0.13	4.49e-05
nucleobase-containing compound metabolic process (GO:0006139)	3268	150	204.26	-	0.73	4.77e-05
cellular response to acid chemical (GO:0071229)	429	51	26.81	+	1.9	4.95e-05
response to hydrogen peroxide (GO:0042542)	64	15	4	+	3.75	4.99e-05
regulation of defense response to bacterium (GO:1900424)	35	11	2.19	+	5.03	5.57e-05
positive regulation of response to stimulus (GO:0048584)	204	30	12.75	+	2.35	6.19e-05
regulation of biological quality (GO:0065008)	1096	104	68.5	+	1.52	7.44e-05
secondary metabolite biosynthetic process (GO:0044550)	311	40	19.44	+	2.06	7.94e-05
plant organ senescence (GO:0090693)	93	18	5.81	+	3.1	8.27e-05
cellular component biogenesis (GO:0044085)	944	31	59	-	0.53	0.0001
cellular response to oxygen-containing compound (GO:1901701)	578	62	36.13	+	1.72	0.000119
chloroplast organization (GO:0009658)	160	0	10	-	< 0.01	0.000125
response to virus (GO:0009615)	79	16	4.94	+	3.24	0.000128
ribosome biogenesis (GO:0042254)	266	3	16.63	-	0.18	0.000128
regulation of defense response to oomycetes (GO:1902288)	9	6	0.56	+	10.67	0.00013
protein modification process (GO:0036211)	1896	162	118.51	+	1.37	0.000145
cellular protein modification process (GO:0006464)	1896	162	118.51	+	1.37	0.000145
cellular component assembly (GO:0022607)	534	13	33.38	-	0.39	0.000147
cellular response to ethylene stimulus (GO:0071369)	195	28	12.19	+	2.3	0.000149
positive regulation of defense response to bacterium (GO:1900426)	20	8	1.25	+	6.4	0.000152
leaf senescence (GO:0010150)	90	17	5.63	+	3.02	0.000167
negative regulation of cell death (GO:0060548)	27	9	1.69	+	5.33	0.000183
response to molecule of fungal origin (GO:0002238)	15	7	0.94	+	7.47	0.000188
ethylene-activated signaling pathway (GO:0009873)	174	26	10.88	+	2.39	0.000197
induced systemic resistance (GO:0009682)	28	9	1.75	+	5.14	0.000229
cellular response to organic substance (GO:0071310)	940	89	58.75	+	1.51	0.00026
cellular response to hormone stimulus (GO:0032870)	838	81	52.38	+	1.55	0.00027
cellular response to endogenous stimulus (GO:0071495)	846	82	52.88	+	1.55	0.000278
toxin metabolic process (GO:0009404)	68	14	4.25	+	3.29	0.000285
camalexin metabolic process (GO:0052317)	11	6	0.69	+	8.73	0.000289
camalexin biosynthetic process (GO:0010120)	11	6	0.69	+	8.73	0.000289
response to water (GO:0009415)	338	40	21.13	+	1.89	0.000364
nucleobase-containing small molecule metabolic process (GO:0055086)	405	9	25.31	-	0.36	0.000458
calcium ion homeostasis (GO:0055074)	32	9	2	+	4.5	0.000521
cellular macromolecular complex assembly (GO:0034622)	302	5	18.88	-	0.26	0.000528
pattern specification process (GO:0007389)	172	1	10.75	-	0.09	0.000537
phytoalexin biosynthetic process (GO:0052315)	13	6	0.81	+	7.38	0.000573
phytoalexin metabolic process (GO:0052314)	13	6	0.81	+	7.38	0.000573
indole phytoalexin biosynthetic process (GO:0009700)	13	6	0.81	+	7.38	0.000573
indole phytoalexin metabolic process (GO:0046217)	13	6	0.81	+	7.38	0.000573
macromolecular complex subunit organization (GO:0043933)	399	9	24.94	-	0.36	0.000616
response to water deprivation (GO:0009414)	329	38	20.56	+	1.85	0.000722
cell cycle process (GO:0022402)	282	5	17.63	-	0.28	0.000945
regulation of defense response to fungus (GO:1900150)	21	7	1.31	+	5.33	0.000954
regulation of jasmonic acid mediated signaling pathway (GO:2000022)	28	8	1.75	+	4.57	0.000971
generation of precursor metabolites and energy (GO:0006091)	336	7	21	-	0.33	0.00108
response to temperature stimulus (GO:0009266)	545	55	34.06	+	1.61	0.00112
defense response to fungus (GO:0050832)	460	48	28.75	+	1.67	0.00117
oxylipin biosynthetic process (GO:0031408)	22	7	1.38	+	5.09	0.00119
response to heat (GO:0009408)	193	25	12.06	+	2.07	0.0013
RNA splicing, via transesterification reactions with bulged adenosine as nucleophile (GO:0000377)	117	0	7.31	-	< 0.01	0.00131
RNA splicing, via transesterification reactions (GO:0000375)	117	0	7.31	-	< 0.01	0.00131
phosphorelay signal transduction system (GO:0000160)	214	27	13.38	+	2.02	0.00133
defense response by callose deposition in cell wall (GO:0052544)	16	6	1	+	6	0.00135
defense response by cell wall thickening (GO:0052482)	16	6	1	+	6	0.00135
indolalkylamine metabolic process (GO:0006586)	30	8	1.88	+	4.27	0.00141
tryptophan metabolic process (GO:0006568)	30	8	1.88	+	4.27	0.00141
macromolecular complex assembly (GO:0065003)	351	8	21.94	-	0.36	0.00144
oxylipin metabolic process (GO:0031407)	23	7	1.44	+	4.87	0.00148
cell surface receptor signaling pathway (GO:0007166)	217	27	13.56	+	1.99	0.0015
* 1719 up-regulated genes (hyper DEGs) in pTPR1:TPR1-HA relative to Col were included in the GO analysis. Hyper DEGs were defined as those with fold-change (pTPR1:TPR1-HA/Col) > 2, P < 0.01, and RPM > 10 in either genotype (average of three replicates).
