# Supplementary material for: The disease resistance protein SNC1 represses the biogenesis of microRNAs and phased siRNAs
Source: Nat Commun. 2018 Nov 29;9:5080. doi: 10.1038/s41467-018-07516-z (PMC6265325; doi:10.1038/s41467-018-07516-z)
Supplement: Supplementary file 9 — Supplementary Data 7 [file 41467_2018_7516_MOESM9_ESM.xlsx]

## Sheet: Hyper DEGs
Supplementary Data 7. GO terms for up-regulated genes* in both cpr1 aba1 and pTPR1:TPR1-HA relative to Col
GO biological process complete	Arabidopsis thaliana - REFLIST (27502)	Hyper DEGs (1000)	expected	over/under	fold enrichment	P-value
defense response (GO:0006952)	1407	195	51.16	+	3.81	8.88e-55
response to stress (GO:0006950)	3283	290	119.37	+	2.43	2.67e-45
response to other organism (GO:0051707)	1155	159	42	+	3.79	6.9e-44
response to external biotic stimulus (GO:0043207)	1157	159	42.07	+	3.78	8.39e-44
response to drug (GO:0042493)	529	107	19.23	+	5.56	1.98e-42
response to biotic stimulus (GO:0009607)	1195	159	43.45	+	3.66	3.17e-42
response to stimulus (GO:0050896)	5805	399	211.08	+	1.89	1.35e-39
response to bacterium (GO:0009617)	425	93	15.45	+	6.02	2.68e-39
response to external stimulus (GO:0009605)	1520	166	55.27	+	3	2.09e-34
multi-organism process (GO:0051704)	1616	171	58.76	+	2.91	6.12e-34
defense response to other organism (GO:0098542)	855	119	31.09	+	3.83	4.48e-33
defense response to bacterium (GO:0042742)	331	74	12.04	+	6.15	6.34e-32
response to chitin (GO:0010200)	132	47	4.8	+	9.79	6.81e-28
response to oxygen-containing compound (GO:1901700)	1506	150	54.76	+	2.74	4.06e-27
response to chemical (GO:0042221)	2762	215	100.43	+	2.14	1.83e-25
response to organonitrogen compound (GO:0010243)	190	51	6.91	+	7.38	2.1e-25
immune system process (GO:0002376)	320	59	11.64	+	5.07	5.54e-22
innate immune response (GO:0045087)	273	54	9.93	+	5.44	1.94e-21
immune response (GO:0006955)	279	54	10.14	+	5.32	4.62e-21
response to salicylic acid (GO:0009751)	196	46	7.13	+	6.45	5.24e-21
response to organic substance (GO:0010033)	1947	158	70.79	+	2.23	6.6e-20
response to nitrogen compound (GO:1901698)	297	53	10.8	+	4.91	2.56e-19
response to acid chemical (GO:0001101)	1148	109	41.74	+	2.61	2.97e-18
regulation of defense response (GO:0031347)	225	43	8.18	+	5.26	7.36e-17
regulation of response to stress (GO:0080134)	309	46	11.24	+	4.09	2.47e-14
cellular response to stimulus (GO:0051716)	2466	167	89.67	+	1.86	3.17e-14
cellular response to hypoxia (GO:0071456)	26	16	0.95	+	16.92	3.31e-13
defense response, incompatible interaction (GO:0009814)	153	31	5.56	+	5.57	4.03e-13
response to organic cyclic compound (GO:0014070)	366	48	13.31	+	3.61	4.59e-13
cellular response to oxygen levels (GO:0071453)	28	16	1.02	+	15.72	7.76e-13
cellular response to decreased oxygen levels (GO:0036294)	28	16	1.02	+	15.72	7.76e-13
regulation of immune system process (GO:0002682)	117	26	4.25	+	6.11	5.22e-12
response to endogenous stimulus (GO:0009719)	1680	120	61.09	+	1.96	1.19e-11
response to hormone (GO:0009725)	1672	119	60.8	+	1.96	1.73e-11
programmed cell death (GO:0012501)	95	23	3.45	+	6.66	1.99e-11
response to oxidative stress (GO:0006979)	446	50	16.22	+	3.08	2.76e-11
regulation of immune response (GO:0050776)	105	23	3.82	+	6.02	1.12e-10
systemic acquired resistance (GO:0009627)	51	17	1.85	+	9.17	1.35e-10
response to oomycetes (GO:0002239)	52	17	1.89	+	8.99	1.73e-10
signal transduction (GO:0007165)	1625	113	59.09	+	1.91	2.33e-10
regulation of innate immune response (GO:0045088)	100	22	3.64	+	6.05	2.64e-10
response to hypoxia (GO:0001666)	64	18	2.33	+	7.73	3.93e-10
signaling (GO:0023052)	1655	113	60.18	+	1.88	5.5e-10
response to fungus (GO:0009620)	540	53	19.63	+	2.7	5.92e-10
protein phosphorylation (GO:0006468)	783	67	28.47	+	2.35	9.29e-10
response to decreased oxygen levels (GO:0036293)	70	18	2.55	+	7.07	1.33e-09
response to oxygen levels (GO:0070482)	71	18	2.58	+	6.97	1.61e-09
regulation of response to external stimulus (GO:0032101)	82	19	2.98	+	6.37	2.07e-09
positive regulation of defense response (GO:0031349)	83	19	3.02	+	6.3	2.46e-09
cell death (GO:0008219)	130	23	4.73	+	4.87	4.24e-09
regulation of response to biotic stimulus (GO:0002831)	77	18	2.8	+	6.43	4.85e-09
aging (GO:0007568)	143	24	5.2	+	4.62	4.91e-09
cell communication (GO:0007154)	1888	121	68.65	+	1.76	5.21e-09
regulation of response to stimulus (GO:0048583)	584	53	21.23	+	2.5	9.63e-09
response to abiotic stimulus (GO:0009628)	1954	122	71.05	+	1.72	1.88e-08
cellular response to salicylic acid stimulus (GO:0071446)	48	14	1.75	+	8.02	2.37e-08
cellular response to chemical stimulus (GO:0070887)	1099	80	39.96	+	2	2.39e-08
plant-type hypersensitive response (GO:0009626)	67	16	2.44	+	6.57	2.67e-08
response to wounding (GO:0009611)	212	28	7.71	+	3.63	2.97e-08
host programmed cell death induced by symbiont (GO:0034050)	68	16	2.47	+	6.47	3.19e-08
RNA processing (GO:0006396)	583	1	21.2	-	0.05	3.62e-08
peptide biosynthetic process (GO:0043043)	567	1	20.62	-	0.05	5.04e-08
translation (GO:0006412)	562	1	20.43	-	0.05	7.9e-08
cellular response to stress (GO:0033554)	808	63	29.38	+	2.14	9.43e-08
salicylic acid mediated signaling pathway (GO:0009863)	38	12	1.38	+	8.68	1.16e-07
cellular response to drug (GO:0035690)	89	17	3.24	+	5.25	1.68e-07
phosphorylation (GO:0016310)	1083	76	39.38	+	1.93	1.97e-07
biological regulation (GO:0065007)	5517	267	200.6	+	1.33	6.57e-07
regulation of multi-organism process (GO:0043900)	124	19	4.51	+	4.21	6.67e-07
cellular response to acid chemical (GO:0071229)	429	39	15.6	+	2.5	7.13e-07
amide biosynthetic process (GO:0043604)	618	3	22.47	-	0.13	7.55e-07
plant organ senescence (GO:0090693)	93	16	3.38	+	4.73	1.31e-06
secondary metabolic process (GO:0019748)	475	41	17.27	+	2.37	1.35e-06
positive regulation of response to stimulus (GO:0048584)	204	24	7.42	+	3.24	1.84e-06
response to reactive oxygen species (GO:0000302)	163	21	5.93	+	3.54	2.21e-06
DNA metabolic process (GO:0006259)	455	1	16.54	-	0.06	2.24e-06
indole-containing compound biosynthetic process (GO:0042435)	53	12	1.93	+	6.23	2.36e-06
organelle organization (GO:0006996)	1197	16	43.52	-	0.37	3e-06
response to jasmonic acid (GO:0009753)	211	24	7.67	+	3.13	3.14e-06
indole-containing compound metabolic process (GO:0042430)	89	15	3.24	+	4.64	3.5e-06
regulation of systemic acquired resistance (GO:0010112)	20	8	0.73	+	11	3.71e-06
leaf senescence (GO:0010150)	90	15	3.27	+	4.58	3.95e-06
toxin metabolic process (GO:0009404)	68	13	2.47	+	5.26	4.65e-06
defense response to bacterium, incompatible interaction (GO:0009816)	40	10	1.45	+	6.88	7.75e-06
response to molecule of bacterial origin (GO:0002237)	31	9	1.13	+	7.98	7.97e-06
positive regulation of immune response (GO:0050778)	62	12	2.25	+	5.32	9.64e-06
positive regulation of immune system process (GO:0002684)	62	12	2.25	+	5.32	9.64e-06
response to ethylene (GO:0009723)	297	28	10.8	+	2.59	1.32e-05
defense response to oomycetes (GO:0002229)	34	9	1.24	+	7.28	1.5e-05
camalexin metabolic process (GO:0052317)	11	6	0.4	+	15	1.63e-05
camalexin biosynthetic process (GO:0010120)	11	6	0.4	+	15	1.63e-05
defense response to fungus (GO:0050832)	460	37	16.73	+	2.21	1.98e-05
regulation of biological process (GO:0050789)	4949	234	179.95	+	1.3	2.41e-05
regulation of cell death (GO:0010941)	69	12	2.51	+	4.78	2.48e-05
induced systemic resistance (GO:0009682)	28	8	1.02	+	7.86	2.82e-05
positive regulation of innate immune response (GO:0045089)	59	11	2.15	+	5.13	3.06e-05
phytoalexin biosynthetic process (GO:0052315)	13	6	0.47	+	12.69	3.37e-05
phytoalexin metabolic process (GO:0052314)	13	6	0.47	+	12.69	3.37e-05
indole phytoalexin biosynthetic process (GO:0009700)	13	6	0.47	+	12.69	3.37e-05
indole phytoalexin metabolic process (GO:0046217)	13	6	0.47	+	12.69	3.37e-05
cell cycle (GO:0007049)	440	2	16	-	0.13	3.71e-05
cellular component organization or biogenesis (GO:0071840)	2466	54	89.67	-	0.6	4.2e-05
chromosome organization (GO:0051276)	428	2	15.56	-	0.13	5.28e-05
cellular response to oxygen-containing compound (GO:1901701)	578	42	21.02	+	2	5.57e-05
calcium ion homeostasis (GO:0055074)	32	8	1.16	+	6.88	6.32e-05
response to ozone (GO:0010193)	32	8	1.16	+	6.88	6.32e-05
mRNA processing (GO:0006397)	290	0	10.54	-	< 0.01	6.74e-05
response to toxic substance (GO:0009636)	178	19	6.47	+	2.94	7.08e-05
response to inorganic substance (GO:0010035)	900	58	32.72	+	1.77	7.2e-05
positive regulation of response to biotic stimulus (GO:0002833)	24	7	0.87	+	8.02	8.05e-05
positive regulation of multi-organism process (GO:0043902)	26	7	0.95	+	7.4	0.000123
cellular response to endogenous stimulus (GO:0071495)	846	54	30.76	+	1.76	0.000141
positive regulation of response to external stimulus (GO:0032103)	27	7	0.98	+	7.13	0.00015
response to abscisic acid (GO:0009737)	549	39	19.96	+	1.95	0.000155
cellular component biogenesis (GO:0044085)	944	14	34.32	-	0.41	0.000155
response to alcohol (GO:0097305)	553	39	20.11	+	1.94	0.000171
cellular calcium ion homeostasis (GO:0006874)	28	7	1.02	+	6.88	0.000182
cellular response to hormone stimulus (GO:0032870)	838	53	30.47	+	1.74	0.000194
cellular response to organic substance (GO:0071310)	940	58	34.18	+	1.7	0.000208
DNA repair (GO:0006281)	257	0	9.34	-	< 0.01	0.000217
positive regulation of defense response to bacterium (GO:1900426)	20	6	0.73	+	8.25	0.000232
negative regulation of defense response (GO:0031348)	52	9	1.89	+	4.76	0.000262
regulation of cellular defense response (GO:0010185)	6	4	0.22	+	18.33	0.000267
cellular component organization (GO:0016043)	2211	50	80.39	-	0.62	0.000269
toxin biosynthetic process (GO:0009403)	21	6	0.76	+	7.86	0.000289
ribonucleoprotein complex biogenesis (GO:0022613)	310	1	11.27	-	0.09	0.00029
regulation of cellular process (GO:0050794)	4465	207	162.35	+	1.28	0.0003
response to virus (GO:0009615)	79	11	2.87	+	3.83	0.000311
mRNA metabolic process (GO:0016071)	374	2	13.6	-	0.15	0.000319
embryo development (GO:0009790)	565	6	20.54	-	0.29	0.000328
cellular macromolecular complex assembly (GO:0034622)	302	1	10.98	-	0.09	0.000423
secondary metabolite biosynthetic process (GO:0044550)	311	25	11.31	+	2.21	0.000452
cellular divalent inorganic cation homeostasis (GO:0072503)	34	7	1.24	+	5.66	0.000508
response to molecule of fungal origin (GO:0002238)	15	5	0.55	+	9.17	0.000526
systemic acquired resistance, salicylic acid mediated signaling pathway (GO:0009862)	15	5	0.55	+	9.17	0.000526
response to endoplasmic reticulum stress (GO:0034976)	58	9	2.11	+	4.27	0.000535
response to temperature stimulus (GO:0009266)	545	37	19.82	+	1.87	0.000553
divalent inorganic cation homeostasis (GO:0072507)	46	8	1.67	+	4.78	0.000555
regulation of defense response to bacterium (GO:1900424)	35	7	1.27	+	5.5	0.000591
embryo development ending in seed dormancy (GO:0009793)	548	6	19.93	-	0.3	0.000619
positive regulation of cell death (GO:0010942)	25	6	0.91	+	6.6	0.000638
defense response by callose deposition in cell wall (GO:0052544)	16	5	0.58	+	8.59	0.00067
defense response by cell wall thickening (GO:0052482)	16	5	0.58	+	8.59	0.00067
cellular response to heat (GO:0034605)	26	6	0.95	+	6.35	0.000762
nucleobase-containing compound metabolic process (GO:0006139)	3268	85	118.83	-	0.72	0.000802
response to osmotic stress (GO:0006970)	618	40	22.47	+	1.78	0.000803
cellular component assembly (GO:0022607)	534	6	19.42	-	0.31	0.000831
regulation of defense response to oomycetes (GO:1902288)	9	4	0.33	+	12.22	0.000836
macromolecular complex subunit organization (GO:0043933)	399	3	14.51	-	0.21	0.000848
phosphate-containing compound metabolic process (GO:0006796)	1556	83	56.58	+	1.47	0.00086
developmental process involved in reproduction (GO:0003006)	1407	29	51.16	-	0.57	0.000903
jasmonic acid mediated signaling pathway (GO:0009867)	63	9	2.29	+	3.93	0.000912
chromatin organization (GO:0006325)	284	1	10.33	-	0.1	0.000916
cellular response to DNA damage stimulus (GO:0006974)	286	1	10.4	-	0.1	0.000939
protein modification process (GO:0036211)	1896	97	68.94	+	1.41	0.00101
cellular protein modification process (GO:0006464)	1896	97	68.94	+	1.41	0.00101
regulation of biological quality (GO:0065008)	1096	62	39.85	+	1.56	0.00104
defense response by callose deposition (GO:0052542)	18	5	0.65	+	7.64	0.00105
response to insect (GO:0009625)	28	6	1.02	+	5.89	0.00106
plastid organization (GO:0009657)	216	0	7.85	-	< 0.01	0.00109
post-embryonic development (GO:0009791)	1426	30	51.85	-	0.58	0.00125
cellular nitrogen compound metabolic process (GO:0034641)	4100	113	149.08	-	0.76	0.00127
ribosome biogenesis (GO:0042254)	266	1	9.67	-	0.1	0.00127
cellular response to jasmonic acid stimulus (GO:0071395)	67	9	2.44	+	3.69	0.00135
indolalkylamine metabolic process (GO:0006586)	30	6	1.09	+	5.5	0.00145
tryptophan metabolic process (GO:0006568)	30	6	1.09	+	5.5	0.00145
* 1000 up-regulated genes (hyper DEGs) in both cpr1 aba1 and pTPR1:TPR1-HA relative to Col were included in the GO analysis. Hyper DEGs in cpr1 aba1 were defined from RNA-seq of cpr1 aba1 and Col as those with fold-change (cpr1 aba1/Col) > 2, P < 0.01, and RPM > 10 in either genotype (average of three replicates). Hyper-DEGs in pTPR1:TPR1-HA were defined from RNA-seq of pTPR1:TPR1-HA and Col as t…
