# Supplementary material for: The disease resistance protein SNC1 represses the biogenesis of microRNAs and phased siRNAs
Source: Nat Commun. 2018 Nov 29;9:5080. doi: 10.1038/s41467-018-07516-z (PMC6265325; doi:10.1038/s41467-018-07516-z)
Supplement: Supplementary file 10 — Supplementary Data 8 [file 41467_2018_7516_MOESM10_ESM.xlsx]

## Sheet: 165 R genes in cpr1aba1vs. Col
Supplementary Data 8. Expression levels of 165 R genes* in Col and cpr1 aba1 as determined by RNA-seq
gene ID	log2(Fold Change)	P-value	Col_Rep1	Col_Rep2	Col_Rep3	cpr1 aba1_Rep1	cpr1 aba1_Rep2	cpr1 aba1_Rep3
At1g58602	0.295728	1.54e-137	34169.8	34870.7	34666.5	42692.3	42234.4	42543.2
At5g45510	1.23231	0	12746.3	12727	12710	29599.9	29887.7	30122.6		* All R genes with RNA-seq reads in any one of the samples (three replicates of Col and three replicates of cpr1 aba1) are shown.
At4g16990	0.356163	1.12e-152	19555.6	19616	19478.6	25187.4	24947.3	24966.5
At3g50950	0.124175	4.78e-18	19180	18884.2	18945.7	20728.8	20617.6	20725.2
At4g33300	1.36352	0	7847.28	8155.61	8063.73	20675.9	20920.4	20528.6
At4g16890	0.412643	1e-172	15076.6	15157.5	15159.7	20093.6	20081.5	20254.8		The highlighted 156 R genes passed the abundance filter of RPM > 10 in either genotype (average of the three replicates). These R genes were included in the heatmap in Supplementary Fig. 6a.
At5g41750	3.90935	0	1102.58	988.111	960.875	14861.4	14923.3	15064.5
At3g04210	0.788169	0	8723.69	8680.2	8684.11	15102.2	14989.3	14964.7
At4g16950	0.654568	1.16e-64	8362.22	8994.77	9119.56	13865.9	13846	14054
At3g44480	0.909024	0	7267.72	7136.05	7059.74	13181.1	13403.4	13547.7
At4g16860	0.76533	0	7405.04	7602.35	7433.35	12580.1	12794.4	12764
At3g44630	0.9353	0	6766.92	6564.27	6554.94	12627.9	12648.6	12623.1
At5g48620	-0.318574	1.88e-85	15456.3	15674.7	15656.4	12588.6	12421.3	12560.4
At1g72910	1.50178	0	4478.97	4389.14	4335.18	12329	12468.5	12435.7
At1g72900	2.17565	0	2572.68	2539.67	2560.87	11610.1	11530.2	11516.3
At5g43470	-0.0999355	2.83e-08	12447.4	12418	12250.2	11688.7	11457.3	11493.7
At1g31540	0.939435	0	5153.44	5355.04	5370.4	10247.4	10123.5	10221.7
At3g44670	0.92906	0	5254.41	5325.44	5278.56	9936.66	10106.4	10132.9
At4g19520	0.328464	2.86e-54	7770.54	7858.63	7763.22	9514.88	9810.47	9968.75
At5g04720	1.22915	0	4159.91	4294.77	4289.57	9893.97	10124.4	9944.39
At5g41740	2.14871	0	2118.32	2225.1	2220.38	9782.98	9683.52	9820.26
At1g61190	-0.0405084	0.0647013	9319.4	9263.08	9150.18	8795.97	8949.33	9119.56
At5g40910	0.0307138	0.153736	8877.16	8880.04	8734.09	8985.52	8969.05	9061.55
At1g56510	0.487056	2.69e-111	6197.45	6207.15	6353.77	8647.41	8803.52	8850.99
At5g46470	0.626521	6.43e-164	5480.58	5606.7	5614.68	8433.95	8571.08	8779.65
At1g63880	0.329558	9.45e-53	6522.57	6691.03	6654.9	8200.01	8402.11	8375.93
At3g46530	0.201351	1.81e-16	5371.53	5347.64	5367.9	6027.91	6161.78	6255.27
At5g58120	0.901837	1.15e-213	2946.26	2931.02	2849.51	5312.42	5402.7	5504.68
At4g19500	-0.128828	1.42e-07	5947.05	5838.92	5930.81	5423.41	5424.15	5359.67
At5g36930	0.62598	1.11e-109	3206.76	3334.41	3323.7	5034.07	5069.06	5156.07
At5g45490	0.477646	8.95e-63	3449.09	3619.37	3689.18	5035.78	4985.86	5051.08
At5g46490	0.647206	4.6e-99	3158.3	3081.83	3227.49	5145.07	4828.9	4919.41
At1g56520	1.67245	0	1498.37	1506.22	1485.67	4806.96	4677.08	4820.8
At5g46450	0.0645277	0.0302615	4759.66	4467.78	4524.48	4870.14	4709.68	4758.74
At5g17890	0.651795	2.62e-113	2976.55	2940.28	2985.08	4615.71	4656.5	4696.67
At1g66090	3.78817	0	343.293	331.221	322.374	4542.28	4450.65	4637.5
At4g19510	-0.0607746	0.0297548	4701.1	4725.91	4703.16	4511.54	4470.37	4559.2
At1g72940	0.833456	4.47e-141	2372.76	2354.63	2367.2	4052.19	4203.63	4330.08
At2g14080	0.860719	3.06e-156	2197.08	2296.34	2337.84	4115.37	4154.74	4198.99
At5g45060	-0.0421165	0.178722	4097.31	4293.84	4223.35	4012.92	4087.84	4157.22
At5g44870	0.551841	1.12e-68	2641.34	2544.29	2564	3736.28	3790.21	3783.67
At3g44400	2.22073	0	765.342	751.26	818.43	3567.23	3660.7	3713.48
At5g45250	0.261694	1.8e-16	3107.81	2987.46	2976.34	3526.24	3620.39	3653.74
At1g33560	1.46537	0	1373.17	1298.98	1288.25	3760.19	3561.2	3569.63
At4g19530	-2.16385	0	15187.7	15362.9	15418.4	3309.37	3458.28	3451.3
At4g26090	0.391677	1.45e-29	2572.68	2577.6	2484.65	3227.41	3298.75	3425.78
At1g17600	1.59858	0	1175.27	1127.82	1122.69	3502.34	3419.68	3411.28
At4g12020	0.0662044	0.0465826	3132.05	3255.77	3181.88	3323.04	3346.78	3360.81
At5g45050	0.38039	1.07e-31	2514.12	2534.12	2553.38	3321.33	3311.61	3284.83
At5g46510	-0.183428	2.19e-09	3727.76	3762.78	3716.05	3384.51	3253.29	3262.78
At5g66910	1.20392	7.09e-216	1433.75	1341.54	1359.47	3183.01	3135.78	3149.67
At1g59620	0.15804	3.68e-06	2802.89	2710.83	2841.39	3099.34	3076.6	3142.71
At1g69550	0.214733	7.09e-11	2681.73	2670.12	2668.96	3070.31	3103.19	3118.35
At1g61300	-0.544672	2.13e-79	4686.96	4554.75	4566.34	3208.62	3147.79	3111.97
At5g40920	0.593203	1.94e-59	1974.95	1978.07	1913	3019.08	2880.18	2946.08
At5g11250	0.207646	2.07e-08	2445.46	2354.63	2370.95	2646.82	2738.66	2830.65
At1g61180	0.191477	5.07e-08	2394.98	2509.13	2467.16	2838.07	2828.72	2789.46
At1g63360	0.15057	1.96e-05	2491.91	2449.92	2522.76	2742.44	2768.68	2772.64
At5g46270	-0.158621	1.73e-06	3077.52	3130.87	3090.04	2756.1	2814.14	2761.62
At5g63020	-0.0837116	0.0262147	2877.61	2794.1	2836.39	2540.94	2686.34	2741.9
At5g66900	0.302296	2.45e-17	2152.65	2194.57	2154.16	2680.97	2662.33	2678.67
At5g51630	0.946339	3.37e-111	1260.09	1301.75	1310.11	2388.97	2521.66	2548.74
At1g63750	0.636987	1.59e-49	1437.79	1587.64	1628.11	2366.77	2458.19	2474.5
At4g36140	0.366564	1.44e-22	1928.5	1906.83	1908.63	2510.21	2462.48	2440.85
At1g17610	1.67145	3.88e-263	767.362	749.41	739.711	2479.47	2368.99	2335.28
At5g45260	0.33343	1.82e-17	1851.76	1779.15	1778.68	2291.63	2247.2	2256.98
At1g12220	0.653085	4.07e-54	1429.72	1394.27	1343.85	2184.05	2170.86	2163.59
At1g63860	-0.0656337	0.112425	2334.39	2295.41	2269.74	2283.09	2194.88	2133.43
At3g25510	3.46284	0	165.589	170.236	203.67	1963.77	2016.47	2121.25
At4g36150	0.129068	0.00226088	1793.2	1920.71	1906.76	2018.41	2095.38	2059.18
At5g46520	1.8655	1.27e-235	494.746	496.831	484.811	1724.7	1804.62	1819.62
At4g16900	-0.0349	0.459299	1746.76	1830.97	1823.04	1786.17	1733.43	1779.02
At3g14470	1.69267	2.01e-204	531.095	543.091	527.294	1755.44	1719.7	1709.41
At4g14370	2.95335	0	230.208	218.347	214.291	1676.89	1699.12	1698.97
At5g44510	0.176155	0.000130392	1490.3	1464.59	1440.69	1610.29	1639.08	1684.47
At4g12010	0.273656	6.04e-09	1322.69	1348.01	1343.85	1564.18	1602.2	1671.71
At5g40060	0.0695238	0.146036	1538.76	1524.73	1535.65	1658.1	1580.76	1601.52
At3g07040	-0.188745	2.93e-05	1724.54	1711.61	1681.84	1451.48	1486.41	1524.95
At1g63740	0.0916738	0.0645909	1403.46	1377.62	1348.22	1460.02	1446.1	1475.07
At4g16960	2.06311	3.23e-208	304.925	349.725	357.985	1465.14	1393.78	1463.47
At1g62630	-0.274132	4.83e-10	1752.82	1727.34	1741.2	1420.74	1428.94	1455.93
At4g11170	6.54577	6e-210	16.155	11.1024	18.7427	1512.95	1458.96	1446.07
At5g46260	0.882141	1.01e-58	771.4	740.158	720.968	1364.39	1347.46	1371.82
At1g53350	0.0890193	0.103829	1243.93	1287.87	1221.4	1246.57	1363.76	1352.68
At4g14610	1.51073	1.97e-120	502.824	458.898	434.205	1248.27	1302	1342.82
At5g22690	0.137296	0.00734206	1211.62	1252.72	1247.01	1420.74	1355.18	1338.76
At5g35450	0.119728	0.0213781	1175.27	1221.26	1192.03	1280.72	1302	1315.55
At1g63350	1.76536	8.6e-160	371.565	362.677	393.596	1270.47	1294.28	1288.87
At1g10920	0.196905	0.00020099	1126.81	1052.87	1085.83	1232.9	1231.67	1256.39
At1g12290	1.18673	6.12e-86	553.308	545.866	522.921	1212.41	1217.09	1236.09
At4g23440	-0.300394	2.95e-10	1516.55	1471.99	1514.41	1239.73	1207.65	1214.05
At1g72890	0.90898	4.16e-48	640.141	623.583	676.611	1323.41	1188.78	1176.34
At5g43740	-0.168414	0.00116924	1377.21	1290.65	1293.87	1188.51	1151.9	1168.8
At5g38850	0.127669	0.0238807	1088.44	1085.26	1022.1	1191.92	1154.48	1139.8
At1g12210	1.06872	3.88e-67	543.211	517.185	534.166	1104.83	1111.59	1116.6
At5g18370	0.347212	3.44e-10	878.427	899.292	889.028	1166.31	1129.6	1114.28
At2g16870	1.04967	1.28e-56	496.766	500.532	502.929	963.1	1049.83	1073.67
At3g04220	4.08356	1.3e-264	64.6199	64.7638	63.7251	1103.12	1099.58	1069.61
At5g56220	-0.344952	1.64e-11	1385.29	1352.64	1310.74	1027.99	1064.42	1069.03
At1g56540	1.21386	1.55e-70	399.836	434.843	439.828	997.252	965.779	1023.21
At1g15890	0.982371	3.64e-48	456.378	504.233	514.799	1031.4	946.91	986.666
At1g12280	-0.525221	2.86e-21	1427.7	1274.92	1278.25	884.549	928.04	917.06
At4g19060	-0.280474	1.03e-06	1209.6	1102.84	1092.07	913.579	946.91	914.16
At5g38340	1.6989	7.11e-106	294.828	268.307	269.895	864.058	890.301	908.939
At1g61310	-0.067201	0.313686	910.737	915.02	919.016	949.439	845.7	852.094
At1g50180	0.738564	3.19e-25	482.63	517.185	483.561	884.549	826.831	787.709
At1g27180	-0.0309018	0.684267	767.362	729.055	723.467	761.6	718.759	696.061
At5g47250	0.727264	8.2e-22	424.068	434.843	401.093	727.448	684.451	676.339
At1g72840	0.157277	0.0568779	490.707	497.756	464.818	519.118	551.506	537.707
At1g72860	-0.393623	1.76e-07	684.567	669.843	652.245	469.597	497.471	537.707
At5g43730	0.15238	0.0919541	399.836	456.122	479.813	469.597	509.479	518.565
At5g41550	2.79479	2.48e-105	70.678	71.2402	74.9707	544.732	491.467	491.303
At3g14460	0.429936	7.28e-07	335.216	363.603	351.113	467.889	477.743	475.061
At4g16920	0.573044	7.09e-10	266.557	313.642	300.508	433.736	440.862	450.119
At5g48770	0.0341492	0.722411	430.126	434.843	426.084	433.736	435.716	448.379
At5g18360	0.195487	0.0331342	397.816	393.209	364.233	440.567	423.708	447.799
At1g63730	0.481047	5.91e-06	246.363	320.118	339.867	483.258	425.423	404.875
At5g66630	0.669311	9.36e-12	252.422	236.851	254.276	391.046	389.399	399.655
At5g38350	2.32961	1.91e-62	80.7749	61.063	80.5935	339.817	370.53	392.694
At4g09420	0.464273	7.87e-06	294.828	249.803	262.398	331.279	372.245	382.833
At1g58400	0.41695	7.14e-05	274.635	233.15	257.399	348.355	334.506	332.949
At1g27170	-0.508909	9.35e-09	516.959	475.551	453.573	338.109	336.222	331.789
At1g58390	3.38856	1.25e-70	28.2712	30.5315	29.3635	360.309	292.478	288.865
At5g05400	-0.327496	0.0210771	205.976	283.11	251.152	157.101	203.277	225.06
At1g58410	0.634117	3.88e-06	141.356	133.228	129.949	215.161	192.127	215.779
At1g59780	1.42046	1.61e-16	76.7362	59.2126	62.4756	153.686	173.257	183.296
At1g72950	1.30993	9.98e-16	84.8136	79.567	67.4737	204.915	191.269	171.115
At1g72850	-0.293622	0.0276732	203.957	209.095	199.922	162.224	168.111	167.635
At1g72870	0.931162	7.43e-09	82.7943	84.193	85.5916	170.762	152.672	162.414
At5g40100	-0.123297	0.451197	161.55	158.209	137.446	129.779	139.806	141.532
At4g19050	-0.603378	8.51e-06	197.898	223.898	216.166	160.517	138.091	132.832
At2g17060	1.05418	1.33e-08	64.6199	59.2126	63.7251	146.856	125.225	121.811
At5g17680	0.376135	0.0323409	111.065	100.847	90.5896	131.487	138.091	117.75
At1g17615	6.84809	4.07e-15	0	0	1.87427	88.7964	116.648	114.27
At2g17050	1.12312	7.41e-09	60.5812	55.5118	53.1043	138.318	115.791	114.27
At5g45440	0.541395	0.00455483	72.6974	72.1654	81.2183	95.6269	118.364	113.69
At5g48780	0.140544	0.473537	96.9299	92.5197	91.8391	93.9193	106.356	104.989
At5g38344	1.68566	7.33e-14	32.31	42.5591	34.3616	148.563	114.075	101.509
At4g27220	3.28563	8.95e-23	12.1162	11.1024	7.49707	105.873	87.4862	89.9078
At1g52660	-0.125082	0.556474	96.9299	85.1181	86.2163	81.9659	84.0554	77.7268
At5g45210	-0.315396	0.110347	105.007	98.0709	92.4639	75.1354	82.34	76.5667
At3g46730	0.955895	0.00039652	28.2712	27.7559	38.7349	68.3049	57.4664	64.9657
At5g18350	3.0726	8.02e-17	4.03874	9.25197	9.9961	92.2117	68.6167	62.6455
At5g40090	-0.0902641	0.742945	58.5618	49.9607	65.5994	51.2287	49.7471	61.4854
At5g45240	1.67373	7.73e-08	32.31	18.5039	13.7446	61.4745	65.1858	58.0051
At4g08450	1.57645	2.45e-05	10.0969	13.878	18.1179	27.322	48.0317	53.3647
At3g15700	-0.143644	0.604885	72.6974	51.811	49.9805	44.3982	53.1779	52.2046
At5g45200	-0.275061	0.348469	48.4649	48.1103	53.729	27.322	46.3162	46.404
At4g16940	-1.99023	8.44e-26	234.247	177.638	159.313	52.9363	43.7431	45.824
At1g65850	1.42729	6.32e-06	16.155	20.3543	21.2417	68.3049	51.4625	45.2439
At3g46710	0.884199	0.0527283	16.155	12.9528	11.2456	13.661	30.8775	24.3621
At3g51570	0.924639	0.0778744	12.1162	9.25197	7.49707	13.661	17.1542	19.7217
At4g27190	1.39475	0.0204207	4.03874	3.70079	8.74658	20.4915	15.4387	12.7611
At4g09430	-0.85198	0.100728	8.07749	23.1299	20.6169	11.9534	9.43479	9.86086
At5g49140	-1.2733	0.0218678	18.1744	17.5787	14.3694	6.83049	5.14625	8.12071
At1g58848	-1.04913	0.07447	12.1162	15.7284	13.7446	6.83049	5.14625	8.12071
At1g64070	1.22075	0.133923	0	5.55118	3.74854	10.2457	8.57708	6.96061
At4g10780	1.31926	0.260741	0	1.85039	2.49902	3.41525	3.43083	5.80051
At1g51480	4.63668	0.0030615	0	0	0	6.83049	3.43083	4.6404
At3g51560	3.03687	0.507433	0	0	0	0	0	4.6404
At1g63870	0.505115	0.784598	0	1.85039	1.24951	0	0.857708	3.4803
At5g41540	-0.55464	0.646549	0	5.55118	3.74854	3.41525	1.71542	2.3202
At1g59218	-1.58216	0.158885	8.07749	3.70079	3.74854	0	1.71542	2.3202
At1g58807	1.33644	0.350625	0	0.925197	1.87427	5.12287	2.57312	1.74015
At4g09360	-3.65027	0.0582348	4.03874	1.85039	1.24951	0	0	0
