# Supplementary material for: The disease resistance protein SNC1 represses the biogenesis of microRNAs and phased siRNAs
Source: Nat Commun. 2018 Nov 29;9:5080. doi: 10.1038/s41467-018-07516-z (PMC6265325; doi:10.1038/s41467-018-07516-z)
Supplement: Supplementary file 11 — Supplementary Data 9 [file 41467_2018_7516_MOESM11_ESM.xlsx]

## Sheet: FC>=1.5, P<0.05, RPM>10 filter
Supplementary Data 9. Transcript levels of 74 R genes* that are differentially expressed between Col and cpr1 aba1
gene ID	log2(Fold Change)	P-value	Col_Rep1	Col_Rep2	Col_Rep3	cpr1 aba1_Rep1	cpr1 aba1_Rep2	cpr1 aba1_Rep3
At1g12210	1.06872	3.88e-67	543.211	517.185	534.166	1104.83	1111.59	1116.6
At1g12220	0.653085	4.07e-54	1429.72	1394.27	1343.85	2184.05	2170.86	2163.59
At1g12290	1.18673	6.12e-86	553.308	545.866	522.921	1212.41	1217.09	1236.09
At1g15890	0.982371	3.64e-48	456.378	504.233	514.799	1031.4	946.91	986.666		* These genes were differentially expressed in cpr1 aba1 as compared to Col: fold-change > 1.5, P < 0.05 and RPM > 10 in either genotype (average of three replicates). These genes were included in the heatmap in Fig. 8c.
At1g17600	1.59858	0	1175.27	1127.82	1122.69	3502.34	3419.68	3411.28
At1g17610	1.67145	3.88e-263	767.362	749.41	739.711	2479.47	2368.99	2335.28
At1g17615	6.84809	4.07e-15	0	0	1.87427	88.7964	116.648	114.27
At1g31540	0.939435	0	5153.44	5355.04	5370.4	10247.4	10123.5	10221.7
At1g33560	1.46537	0	1373.17	1298.98	1288.25	3760.19	3561.2	3569.63
At1g50180	0.738564	3.19e-25	482.63	517.185	483.561	884.549	826.831	787.709
At1g56520	1.67245	0	1498.37	1506.22	1485.67	4806.96	4677.08	4820.8
At1g56540	1.21386	1.55e-70	399.836	434.843	439.828	997.252	965.779	1023.21
At1g58390	3.38856	1.25e-70	28.2712	30.5315	29.3635	360.309	292.478	288.865
At1g58410	0.634117	3.88e-06	141.356	133.228	129.949	215.161	192.127	215.779
At1g59780	1.42046	1.61e-16	76.7362	59.2126	62.4756	153.686	173.257	183.296
At1g63350	1.76536	8.6e-160	371.565	362.677	393.596	1270.47	1294.28	1288.87
At1g63750	0.636987	1.59e-49	1437.79	1587.64	1628.11	2366.77	2458.19	2474.5
At1g65850	1.42729	6.32e-06	16.155	20.3543	21.2417	68.3049	51.4625	45.2439
At1g66090	3.78817	0	343.293	331.221	322.374	4542.28	4450.65	4637.5
At1g72870	0.931162	7.43e-09	82.7943	84.193	85.5916	170.762	152.672	162.414
At1g72890	0.90898	4.16e-48	640.141	623.583	676.611	1323.41	1188.78	1176.34
At1g72900	2.17565	0	2572.68	2539.67	2560.87	11610.1	11530.2	11516.3
At1g72910	1.50178	0	4478.97	4389.14	4335.18	12329	12468.5	12435.7
At1g72940	0.833456	4.47e-141	2372.76	2354.63	2367.2	4052.19	4203.63	4330.08
At1g72950	1.30993	9.98e-16	84.8136	79.567	67.4737	204.915	191.269	171.115
At2g14080	0.860719	3.06e-156	2197.08	2296.34	2337.84	4115.37	4154.74	4198.99
At2g16870	1.04967	1.28e-56	496.766	500.532	502.929	963.1	1049.83	1073.67
At2g17050	1.12312	7.41e-09	60.5812	55.5118	53.1043	138.318	115.791	114.27
At2g17060	1.05418	1.33e-08	64.6199	59.2126	63.7251	146.856	125.225	121.811
At3g04210	0.788169	0	8723.69	8680.2	8684.11	15102.2	14989.3	14964.7
At3g04220	4.08356	1.3e-264	64.6199	64.7638	63.7251	1103.12	1099.58	1069.61
At3g14470	1.69267	2.01e-204	531.095	543.091	527.294	1755.44	1719.7	1709.41
At3g25510	3.46284	0	165.589	170.236	203.67	1963.77	2016.47	2121.25
At3g44400	2.22073	0	765.342	751.26	818.43	3567.23	3660.7	3713.48
At3g44480	0.909024	0	7267.72	7136.05	7059.74	13181.1	13403.4	13547.7
At3g44630	0.9353	0	6766.92	6564.27	6554.94	12627.9	12648.6	12623.1
At3g44670	0.92906	0	5254.41	5325.44	5278.56	9936.66	10106.4	10132.9
At3g46730	0.955895	0.00039652	28.2712	27.7559	38.7349	68.3049	57.4664	64.9657
At4g08450	1.57645	2.45e-05	10.0969	13.878	18.1179	27.322	48.0317	53.3647
At4g11170	6.54577	6e-210	16.155	11.1024	18.7427	1512.95	1458.96	1446.07
At4g14370	2.95335	0	230.208	218.347	214.291	1676.89	1699.12	1698.97
At4g14610	1.51073	1.97e-120	502.824	458.898	434.205	1248.27	1302	1342.82
At4g16860	0.76533	0	7405.04	7602.35	7433.35	12580.1	12794.4	12764
At4g16940	-1.99023	8.44e-26	234.247	177.638	159.313	52.9363	43.7431	45.824
At4g16950	0.654568	1.16e-64	8362.22	8994.77	9119.56	13865.9	13846	14054
At4g16960	2.06311	3.23e-208	304.925	349.725	357.985	1465.14	1393.78	1463.47
At4g19050	-0.603378	8.51e-06	197.898	223.898	216.166	160.517	138.091	132.832
At4g19530	-2.16385	0	15187.7	15362.9	15418.4	3309.37	3458.28	3451.3
At4g27190	1.39475	0.0204207	4.03874	3.70079	8.74658	20.4915	15.4387	12.7611
At4g27220	3.28563	8.95e-23	12.1162	11.1024	7.49707	105.873	87.4862	89.9078
At4g33300	1.36352	0	7847.28	8155.61	8063.73	20675.9	20920.4	20528.6
At5g04720	1.22915	0	4159.91	4294.77	4289.57	9893.97	10124.4	9944.39
At5g17890	0.651795	2.62e-113	2976.55	2940.28	2985.08	4615.71	4656.5	4696.67
At5g18350	3.0726	8.02e-17	4.03874	9.25197	9.9961	92.2117	68.6167	62.6455
At5g36930	0.62598	1.11e-109	3206.76	3334.41	3323.7	5034.07	5069.06	5156.07
At5g38340	1.6989	7.11e-106	294.828	268.307	269.895	864.058	890.301	908.939
At5g38344	1.68566	7.33e-14	32.31	42.5591	34.3616	148.563	114.075	101.509
At5g38350	2.32961	1.91e-62	80.7749	61.063	80.5935	339.817	370.53	392.694
At5g40920	0.593203	1.94e-59	1974.95	1978.07	1913	3019.08	2880.18	2946.08
At5g41550	2.79479	2.48e-105	70.678	71.2402	74.9707	544.732	491.467	491.303
At5g41740	2.14871	0	2118.32	2225.1	2220.38	9782.98	9683.52	9820.26
At5g41750	3.90935	0	1102.58	988.111	960.875	14861.4	14923.3	15064.5
At5g45240	1.67373	7.73e-08	32.31	18.5039	13.7446	61.4745	65.1858	58.0051
At5g45510	1.23231	0	12746.3	12727	12710	29599.9	29887.7	30122.6
At5g46260	0.882141	1.01e-58	771.4	740.158	720.968	1364.39	1347.46	1371.82
At5g46470	0.626521	6.43e-164	5480.58	5606.7	5614.68	8433.95	8571.08	8779.65
At5g46490	0.647206	4.6e-99	3158.3	3081.83	3227.49	5145.07	4828.9	4919.41
At5g46520	1.8655	1.27e-235	494.746	496.831	484.811	1724.7	1804.62	1819.62
At5g47250	0.727264	8.2e-22	424.068	434.843	401.093	727.448	684.451	676.339
At5g49140	-1.2733	0.0218678	18.1744	17.5787	14.3694	6.83049	5.14625	8.12071
At5g51630	0.946339	3.37e-111	1260.09	1301.75	1310.11	2388.97	2521.66	2548.74
At5g58120	0.901837	1.15e-213	2946.26	2931.02	2849.51	5312.42	5402.7	5504.68
At5g66630	0.669311	9.36e-12	252.422	236.851	254.276	391.046	389.399	399.655
At5g66910	1.20392	7.09e-216	1433.75	1341.54	1359.47	3183.01	3135.78	3149.67
