# Supplementary material for: The disease resistance protein SNC1 represses the biogenesis of microRNAs and phased siRNAs
Source: Nat Commun. 2018 Nov 29;9:5080. doi: 10.1038/s41467-018-07516-z (PMC6265325; doi:10.1038/s41467-018-07516-z)
Supplement: Supplementary file 12 — Supplementary Data 10 [file 41467_2018_7516_MOESM12_ESM.xlsx]

## Sheet: 166 R gene in pTPR-TPR1-HAvsCol
Supplementary Data 10. Expression levels of 166 R genes* in RNA-seq of Col and pTPR1:TPR1-HA
gene ID	log2(Fold Change)	P-value	Col_Rep1	Col_Rep2	Col_Rep3	pTPR1:TPR1-HA_Rep1	pTPR1: PR1-HA_Rep2	pTPR1:TPR1-HA_Rep3
At1g58602	0.893765	3.79e-151	11898.5	11621.6	11762.9	21142.7	22066.4	22291
At4g16860	0.725276	4.43e-55	12500.7	11613.9	12473.9	18793	20553.3	21089.6
At5g45510	1.28428	1.97e-160	7405.78	6700.33	7688.39	17094.4	17828.2	18157.1		* All R genes with RNA-seq reads in any one of the samples (three replicates of Col and three replicates of pTPR1:TPR1-HA) are shown.
At4g16890	0.525878	4.01e-43	12166.4	11624.9	12042.5	16438.5	17520.6	17581
At4g16990	0.842148	1.8e-83	9658.01	8966.78	10105.5	16803.4	17305.1	17406.9
At4g16950	0.385581	3.68e-17	11693.2	11313.5	11547.5	13930	15343.1	15809.6
At3g50950	1.31264	1.37e-277	5165.28	5267.84	5345.94	12696.9	13135.5	13383.6		The highlighted 151 R genes passed the abundance filter of RPM > 10 in either genotype (average of the three replicates). These R genes were included in the heatmap in Supplementary Fig. 6b.
At4g33300	1.3243	1e-234	5012.78	4631.92	5007.97	11976.6	12240.2	12442
At5g48620	0.207245	2.86e-08	7937.56	8073.4	8244.98	9104.73	9394.4	9507.87
At5g43470	0.221338	4.26e-08	7972.75	7891.86	7626.12	8757.15	9201.8	9364.13
At3g04210	1.72279	0	2490.75	2583.31	2441.71	8153.21	8319.57	8300.38
At3g44480	0.526788	1.21e-42	5540.65	5509.89	5668.99	7764.74	8100.03	8210.82
At1g72910	3.53692	0	660.811	750.349	698.65	8222.41	8273.05	8136.73
At1g72900	2.70185	0	1026.41	1049.61	1141.06	7352.67	6953.38	6824.75
At3g44670	0.541469	3.92e-41	4647.18	4447.08	4533.77	6369.69	6688.14	6726.89
At5g46470	0.309654	1.02e-12	4997.14	4758.44	4759.51	5713.85	6068.7	6144.15
At5g40910	0.418051	1.28e-26	4453.63	4407.47	4385.21	5742.16	5904.66	6016.44
At1g61190	0.198834	1.21e-07	5200.47	5167.72	5139.65	5935.61	5924.24	5931.29
At1g63880	0.522977	1.04e-34	4191.65	3899.17	4068.65	5633.64	5863.04	5926.87
At5g41750	3.84044	0	391.013	400.479	378.841	5169.67	5716.95	5783.68
At5g04720	1.61692	2.51e-294	1783.02	1826.36	1911.07	5611.62	5727.56	5667.02
At3g44630	1.1066	1.92e-116	2240.5	2347.87	2360.62	4718.29	5055.07	5197.07
At5g45490	0.574467	1.23e-46	3425.27	3577.91	3448.49	5205.85	5201.97	5167.77
At3g46530	0.508722	2.09e-37	3515.2	3397.47	3440.71	4925.9	4908.17	4882.48
At4g19520	0.783092	3.3e-58	2236.59	2072.81	2238.02	3617.36	3796.61	3828.69
At1g31540	1.40105	1.06e-189	1454.57	1414.88	1405.08	3653.53	3781.1	3807.68
At5g41740	2.9067	0	498.541	474.194	445.008	3164.4	3604	3723.09
At2g14080	0.259945	8.5e-09	3002.98	3027.8	3019.05	3472.66	3654.6	3687.71
At4g19500	-0.217077	1.7e-05	4082.17	4022.4	4093.3	3243.04	3561.57	3651.22
At1g56510	1.14753	5.49e-111	1466.3	1493	1547.15	3180.13	3368.96	3443.34
At5g36930	1.23661	2.78e-147	1478.03	1412.68	1456.33	3348.41	3430.17	3441.12
At4g19510	0.187544	6.46e-05	2862.21	2743.94	2828.33	3117.22	3199.21	3264.2
At5g46450	0.522411	1.09e-21	1994.16	2097.02	1992.81	2713.02	2938.86	3057.43
At5g17890	0.491764	1.53e-18	1974.61	2022.2	2199.09	2755.48	2954.37	3019.83
At1g63360	0.0100478	0.866083	2707.76	2723.04	2585.07	2631.23	2694.03	2717.96
At1g69550	0.304302	4.15e-10	2025.45	2103.62	2090.11	2513.28	2562.63	2606.83
At5g45060	0.310622	1.51e-07	2048.91	1854.97	2009.02	2277.36	2461.43	2557.62
At5g44870	0.683881	2.71e-41	1607.06	1494.1	1573.75	2506.99	2474.49	2515.6
At5g45250	0.87551	1.42e-47	1348.99	1170.63	1349.95	2293.09	2374.1	2415.53
At1g61300	-0.126701	0.0117114	2619.78	2630.62	2535.12	2338.7	2365.13	2406.69
At5g46490	1.18592	2.53e-101	1061.6	1060.61	1008.08	2278.93	2394.51	2405.03
At1g66090	4.07154	0	129.034	136.427	134.93	2223.89	2253.32	2288.37
At4g12020	0.508467	5.39e-14	1481.94	1390.68	1599.05	1937.65	2174.15	2241.37
At1g72940	2.3485	1.79e-288	437.934	435.686	449.549	2311.96	2239.44	2218.15
At1g61180	0.0241614	0.696176	2220.95	2120.12	2123.2	2101.21	2232.92	2205.99
At4g26090	1.15396	9.85e-91	985.352	913.181	995.106	2112.22	2162.73	2160.65
At5g45050	0.283965	1.12e-07	1700.9	1675.63	1717.76	1983.26	2087.65	2115.87
At5g63020	0.317882	8.64e-09	1679.4	1545.81	1612.67	1936.07	2023.99	2039.02
At5g46270	0.0234004	0.757868	1861.22	1859.37	1911.07	1723.75	1950.54	2022.43
At1g56520	1.206	1.6e-92	864.138	926.384	839.418	2041.45	2004.4	2013.59
At1g33560	1.89671	2.67e-158	449.664	514.902	559.18	1877.88	1934.21	1961.62
At5g66900	0.267978	2.97e-06	1575.78	1564.51	1512.77	1778.8	1855.05	1935.63
At5g66910	0.986966	1.55e-63	891.509	959.39	989.916	1877.88	1896.67	1898.59
At4g19530	-0.525289	9.94e-12	2516.17	2229.04	2886.07	1663.98	1794.66	1843.3
At3g44400	2.13231	1.3e-217	445.754	409.281	410.627	1829.12	1837.91	1831.69
At1g59620	0.333456	3.9e-09	1517.13	1447.89	1389.52	1786.66	1833.01	1830.03
At4g36140	0.34418	7.02e-07	1305.98	1302.66	1521.85	1673.42	1815.88	1777.51
At5g45260	0.101018	0.14686	1693.08	1522.7	1528.34	1557.04	1736.71	1744.34
At5g46510	0.401152	5.39e-11	1188.68	1179.43	1264.97	1524.01	1629.8	1644.82
At5g11250	0.434013	2.53e-12	1182.81	1252.05	1153.39	1522.44	1662.44	1639.84
At5g44510	-0.178434	0.00147693	1818.21	1770.25	1778.74	1524.01	1601.24	1597.82
At5g40920	0.676216	1.7e-28	965.801	942.887	933.48	1442.22	1531.05	1541.43
At1g17600	2.09921	2.8e-164	346.046	309.161	345.757	1376.17	1437.19	1464.58
At5g46520	1.43755	2.48e-91	498.541	506.1	530.637	1325.84	1391.49	1449.1
At4g16900	-0.155485	0.0229061	1554.27	1487.49	1495.9	1231.47	1379.25	1427.54
At5g51630	0.455995	1.54e-14	1047.91	1055.11	1059.33	1467.39	1460.86	1419.8
At1g62630	-0.19354	0.00103279	1544.5	1634.92	1581.53	1347.86	1402.1	1409.29
At1g12220	0.803301	2.43e-31	740.969	770.153	771.953	1229.9	1346.6	1397.68
At5g58120	2.34017	1.31e-175	269.799	271.754	261.426	1258.21	1387.41	1389.39
At5g40060	0.242437	0.000162848	1106.57	1093.62	1192.31	1358.87	1330.28	1345.71
At5g43740	-0.386176	4.15e-12	1706.77	1803.26	1715.16	1336.85	1339.26	1325.81
At4g36150	1.25928	2.3e-77	566.968	534.706	553.99	1330.56	1313.96	1312.54
At1g63750	1.42695	7.73e-86	490.721	447.789	441.765	1207.88	1237.24	1225.18
At5g56220	-0.52851	6.16e-18	1599.24	1648.13	1618.51	1038.02	1142.57	1172.11
At1g63860	1.12817	2.22e-54	551.328	497.299	534.529	1102.51	1167.87	1169.34
At3g07040	0.587996	2.74e-16	680.362	693.137	747.303	1016.01	1090.34	1091.38
At1g72890	0.573633	9.74e-17	703.823	742.647	707.732	1028.59	1081.36	1088.07
At5g46260	1.48769	1.66e-80	363.642	394.978	376.895	1016.01	1085.44	1083.64
At1g17610	2.13215	3.1e-125	250.248	220.044	242.614	975.114	1047.09	1079.22
At4g12010	0.390517	8.55e-08	780.07	747.048	756.384	921.64	1019.34	1027.8
At1g10920	0.593686	4.87e-18	692.092	686.536	674.648	1041.17	1029.95	1023.93
At5g18370	0.487332	4.61e-10	656.901	652.429	685.027	847.72	951.601	984.126
At5g38850	0.348487	8.08e-07	780.07	751.449	797.252	1028.59	972.004	978.044
At1g53350	0.119383	0.121408	877.823	828.464	841.364	879.175	909.978	957.035
At5g22690	0.685767	1.98e-16	475.08	496.198	554.639	783.236	853.666	837.06
At1g63740	0.539515	8.47e-12	516.137	545.708	565.018	767.509	789.192	817.156
At4g23440	-0.361624	2.5e-07	1114.39	1010	1017.16	824.128	793.273	815.498
At3g14470	0.912523	4.67e-28	404.698	390.577	430.737	750.208	778.582	785.642
At1g15890	1.27861	5.65e-50	318.675	323.464	310.079	750.208	764.708	783.984
At1g63350	0.901946	2.22e-26	426.204	404.88	386.625	721.899	741.857	783.431
At3g25510	2.63746	1.3e-125	117.304	118.824	119.361	710.889	744.305	755.234
At4g16960	1.31217	3.99e-45	299.125	264.052	275.049	649.551	698.602	706.58
At4g19060	-0.382521	1.18e-07	916.924	924.183	914.019	671.57	732.879	701.052
At5g35450	-0.395335	4.59e-07	793.756	895.577	931.533	673.143	670.854	668.432
At4g14610	1.83774	6.74e-75	189.641	187.037	180.987	646.406	665.141	667.879
At4g16920	1.06867	4.27e-31	281.529	303.66	293.212	610.232	608.829	628.071
At1g12210	0.857481	1.14e-20	320.63	323.464	324.35	575.632	571.287	605.403
At2g16870	1.59327	1.24e-53	203.327	187.037	188.123	559.904	574.551	591.581
At1g12290	0.500829	4.4e-08	404.698	423.584	404.14	537.885	609.645	586.605
At1g61310	-0.278615	0.00115466	647.126	677.734	657.782	509.575	542.722	572.231
At1g12280	-0.203286	0.0348884	578.699	609.521	592.912	452.956	531.297	547.904
At1g27180	0.299662	0.00496634	379.282	426.885	448.901	452.956	554.964	539.611
At1g56540	1.95709	1.66e-59	129.034	122.124	129.091	457.674	519.871	492.616
At4g14370	2.20348	3.07e-70	101.663	112.222	107.684	481.266	525.584	482.111
At5g48770	-0.165358	0.110329	565.013	496.198	489.769	419.928	456.213	482.111
At1g72860	-0.0873418	0.4111	473.125	476.394	520.906	429.365	473.352	480.453
At5g43730	-0.152732	0.118747	477.035	507.2	485.876	449.81	432.546	443.962
At4g11170	2.7906	3.74e-75	89.9329	66.0131	53.1934	462.393	457.029	436.222
At1g72840	0.0348697	0.772242	432.069	381.776	400.248	435.656	403.981	403.049
At3g04220	4.18734	1.92e-83	19.5506	19.8039	22.0558	364.881	386.843	385.91
At1g50180	1.09168	5.23e-18	185.731	173.834	153.093	330.28	353.382	382.04
At5g18360	0.993522	1.68e-17	191.596	177.135	186.826	350.726	373.785	374.3
At5g66630	1.25932	5.53e-26	164.225	162.832	150.498	385.327	377.865	372.088
At5g38340	0.821758	2.49e-11	215.057	187.037	176.446	314.553	342.772	341.68
At3g14460	0.582406	0.000117008	197.461	177.135	205.638	221.76	303.598	330.622
At1g27170	-0.14815	0.213901	351.911	323.464	337.324	286.243	318.288	301.872
At5g47250	0.215469	0.092491	261.978	242.048	241.316	264.224	292.172	296.344
At1g63730	0.0486687	0.742758	238.518	267.353	303.592	273.661	282.379	292.473
At1g72950	3.14606	3.54e-58	35.1911	33.0065	29.8402	286.243	292.989	270.358
At1g58390	3.57137	7.69e-55	23.4608	24.2048	18.1636	239.06	253.815	257.642
At5g38350	1.88411	9.91e-30	82.1126	64.9129	59.6804	243.778	241.573	248.796
At5g05400	0.203033	0.182097	160.315	184.837	172.554	191.877	205.663	200.142
At5g41550	3.41319	4.98e-44	27.3709	18.7037	16.2175	213.896	204.031	197.931
At4g09420	0.341808	0.0274407	144.675	156.231	182.933	223.332	210.56	195.719
At1g58400	0.0675269	0.70233	156.405	160.632	167.365	163.567	181.18	164.758
At1g72870	1.0693	2.84e-09	74.2924	72.6144	75.2492	147.84	155.064	161.441
At1g72850	-0.326015	0.0420646	166.18	187.037	203.692	135.258	151.799	158.677
At4g19050	-0.669392	1.97e-06	234.608	222.244	225.748	132.112	143.638	148.172
At1g17615	4.45776	1.15e-27	3.91013	7.70153	5.1896	108.521	127.315	138.773
At5g40100	0.0450953	0.835773	101.663	132.026	120.01	119.53	113.441	134.35
At1g58410	-0.303866	0.137617	117.304	134.227	114.171	78.6382	101.199	109.47
At4g16940	-0.246224	0.224988	144.675	124.325	107.036	94.3658	111.809	101.73
At1g59780	1.11713	6.16e-07	46.9215	48.4096	46.7064	103.802	107.728	97.3068
At5g45440	0.558873	0.010792	70.3823	66.0131	64.87	111.666	95.4865	91.2252
At5g17680	0.0385801	0.889354	60.6069	90.2179	76.5466	66.0561	79.9802	87.355
At5g48780	0.910388	0.000138943	56.6968	48.4096	44.1116	88.0748	102.832	82.932
At4g27220	1.79693	4.63e-08	7.82025	28.6057	18.1636	69.2016	68.5544	64.1341
At5g45210	0.136403	0.651718	62.562	50.61	46.7064	53.474	55.4964	60.8168
At2g17060	-0.159516	0.611155	46.9215	48.4096	63.5726	47.1829	45.7029	51.9707
At3g46730	0.360818	0.234323	43.0114	35.207	42.8142	56.6195	49.7836	50.3121
At5g40090	-0.298935	0.32641	46.9215	52.8105	62.2752	34.6008	47.3352	49.2063
At2g17050	-0.263252	0.38628	46.9215	59.4118	53.1934	53.474	38.3578	44.7833
At5g45240	0.647639	0.106715	15.6405	18.7037	33.7324	29.8825	38.3578	43.1246
At1g52660	-0.842127	0.00260489	70.3823	57.2113	59.6804	34.6008	34.2772	34.2785
At5g38344	1.75672	0.000153203	3.91013	8.80174	14.2714	40.8919	29.3805	33.7257
At5g45200	0.56898	0.181786	19.5506	17.6035	18.1636	28.3097	24.4837	28.7497
At3g15700	0.330132	0.466485	11.7304	24.2048	23.3532	28.3097	27.7482	23.221
At4g08450	0.00642009	0.990367	27.3709	19.8039	23.3532	28.3097	19.587	23.221
At1g65850	0.470462	0.345587	19.5506	15.4031	11.6766	18.8732	21.2192	21.0094
At5g18350	1.37256	0.013285	11.7304	6.60131	6.487	18.8732	19.587	21.0094
At3g46710	0.736366	0.241096	11.7304	8.80174	6.487	9.43658	16.3225	15.4806
At3g51570	0.976918	0.306032	0	2.20044	7.7844	6.29106	8.16124	8.84608
At1g63870	1.92429	0.0372296	0	2.20044	3.8922	12.5821	8.16124	8.2932
At3g51560	0.451949	0.645416	7.82025	4.40087	2.5948	3.14553	6.52899	7.74032
At1g51480	0.117698	0.88784	11.7304	6.60131	5.1896	9.43658	8.16124	6.63456
At4g10780	-0.52878	0.518583	7.82025	6.60131	9.0818	6.29106	4.89674	5.5288
At1g64070	0.133313	0.897286	3.91013	4.40087	5.1896	6.29106	4.89674	4.42304
At4g09430	0.510774	0.671632	0	2.20044	5.8383	6.29106	3.2645	4.42304
At4g27190	-2.26511	0.0160374	7.82025	13.2026	7.7844	0	1.63225	3.31728
At1g58807	0.0719766	0.960933	3.91013	2.20044	1.9461	1.57276	3.2645	2.7644
At1g58848	-0.328635	0.770877	7.82025	4.40087	2.5948	6.29106	3.2645	2.21152
At5g45230	3.22942	0.168509	0	0	0	0	3.2645	2.21152
At5g17970	2.73544	0.31021	0	0	0	0	1.63225	2.21152
At1g59218	-5.44434	0.000401861	7.82025	4.40087	9.0818	0	0	0
At5g41540	-5.41354	0.00044992	11.7304	6.60131	3.8922	0	0	0
At5g49140	-4.6021	0.18984	0	6.60131	5.1896	0	0	0
