# Supplementary material for: The disease resistance protein SNC1 represses the biogenesis of microRNAs and phased siRNAs
Source: Nat Commun. 2018 Nov 29;9:5080. doi: 10.1038/s41467-018-07516-z (PMC6265325; doi:10.1038/s41467-018-07516-z)
Supplement: Supplementary file 13 — Supplementary Data 11 [file 41467_2018_7516_MOESM13_ESM.xlsx]

## Sheet: FC>1.5, p<0.05, RPM>10 filter
Supplementary Data 11. Transcript levels of 70 R genes* that are differentially expressed between Col and pTPR1:TPR1-HA
gene ID	log2(Fold Change)	P-value	Col_Rep1	Col_Rep2	Col_Rep3	pTPR1:TPR1-HA_Rep1	pTPR1:PR1-HA_Rep2	pTPR:TPR1-HA_Rep3
At1g10920	0.593686	4.87e-18	692.092	686.536	674.648	1041.17	1029.95	1023.93
At1g12210	0.857481	1.14e-20	320.63	323.464	324.35	575.632	571.287	605.403
At1g12220	0.803301	2.43e-31	740.969	770.153	771.953	1229.9	1346.6	1397.68		* These genes were differentially expressed in pTPR1:TPR1-HA as compared to Col: fold-change > 1.5, P < 0.05 and RPM > 10 in either genotype (average of three replicates). These genes were included in the heatmap in Fig. 8d.
At1g15890	1.27861	5.65e-50	318.675	323.464	310.079	750.208	764.708	783.984
At1g17600	2.09921	2.8e-164	346.046	309.161	345.757	1376.17	1437.19	1464.58
At1g17610	2.13215	3.1e-125	250.248	220.044	242.614	975.114	1047.09	1079.22
At1g17615	4.45776	1.15e-27	3.91013	7.70153	5.1896	108.521	127.315	138.773
At1g31540	1.40105	1.06e-189	1454.57	1414.88	1405.08	3653.53	3781.1	3807.68
At1g33560	1.89671	2.67e-158	449.664	514.902	559.18	1877.88	1934.21	1961.62
At1g50180	1.09168	5.23e-18	185.731	173.834	153.093	330.28	353.382	382.04
At1g52660	-0.842127	0.00260489	70.3823	57.2113	59.6804	34.6008	34.2772	34.2785
At1g56510	1.14753	5.49e-111	1466.3	1493	1547.15	3180.13	3368.96	3443.34
At1g56520	1.206	1.6e-92	864.138	926.384	839.418	2041.45	2004.4	2013.59
At1g56540	1.95709	1.66e-59	129.034	122.124	129.091	457.674	519.871	492.616
At1g58390	3.57137	7.69e-55	23.4608	24.2048	18.1636	239.06	253.815	257.642
At1g58602	0.893765	3.79e-151	11898.5	11621.6	11762.9	21142.7	22066.4	22291
At1g59780	1.11713	6.16e-07	46.9215	48.4096	46.7064	103.802	107.728	97.3068
At1g63350	0.901946	2.22e-26	426.204	404.88	386.625	721.899	741.857	783.431
At1g63750	1.42695	7.73e-86	490.721	447.789	441.765	1207.88	1237.24	1225.18
At1g63860	1.12817	2.22e-54	551.328	497.299	534.529	1102.51	1167.87	1169.34
At1g66090	4.07154	0	129.034	136.427	134.93	2223.89	2253.32	2288.37
At1g72870	1.0693	2.84e-09	74.2924	72.6144	75.2492	147.84	155.064	161.441
At1g72900	2.70185	0	1026.41	1049.61	1141.06	7352.67	6953.38	6824.75
At1g72910	3.53692	0	660.811	750.349	698.65	8222.41	8273.05	8136.73
At1g72940	2.3485	1.79e-288	437.934	435.686	449.549	2311.96	2239.44	2218.15
At1g72950	3.14606	3.54e-58	35.1911	33.0065	29.8402	286.243	292.989	270.358
At2g16870	1.59327	1.24e-53	203.327	187.037	188.123	559.904	574.551	591.581
At3g04210	1.72279	0	2490.75	2583.31	2441.71	8153.21	8319.57	8300.38
At3g04220	4.18734	1.92e-83	19.5506	19.8039	22.0558	364.881	386.843	385.91
At3g07040	0.587996	2.74e-16	680.362	693.137	747.303	1016.01	1090.34	1091.38
At3g14470	0.912523	4.67e-28	404.698	390.577	430.737	750.208	778.582	785.642
At3g25510	2.63746	1.3e-125	117.304	118.824	119.361	710.889	744.305	755.234
At3g44400	2.13231	1.3e-217	445.754	409.281	410.627	1829.12	1837.91	1831.69
At3g44630	1.1066	1.92e-116	2240.5	2347.87	2360.62	4718.29	5055.07	5197.07
At3g50950	1.31264	1.37e-277	5165.28	5267.84	5345.94	12696.9	13135.5	13383.6
At4g11170	2.7906	3.74e-75	89.9329	66.0131	53.1934	462.393	457.029	436.222
At4g14370	2.20348	3.07e-70	101.663	112.222	107.684	481.266	525.584	482.111
At4g14610	1.83774	6.74e-75	189.641	187.037	180.987	646.406	665.141	667.879
At4g16860	0.725276	4.43e-55	12500.7	11613.9	12473.9	18793	20553.3	21089.6
At4g16920	1.06867	4.27e-31	281.529	303.66	293.212	610.232	608.829	628.071
At4g16960	1.31217	3.99e-45	299.125	264.052	275.049	649.551	698.602	706.58
At4g16990	0.842148	1.8e-83	9658.01	8966.78	10105.5	16803.4	17305.1	17406.9
At4g19050	-0.669392	1.97e-06	234.608	222.244	225.748	132.112	143.638	148.172
At4g19520	0.783092	3.3e-58	2236.59	2072.81	2238.02	3617.36	3796.61	3828.69
At4g26090	1.15396	9.85e-91	985.352	913.181	995.106	2112.22	2162.73	2160.65
At4g27220	1.79693	4.63e-08	7.82025	28.6057	18.1636	69.2016	68.5544	64.1341
At4g33300	1.3243	1e-234	5012.78	4631.92	5007.97	11976.6	12240.2	12442
At4g36150	1.25928	2.3e-77	566.968	534.706	553.99	1330.56	1313.96	1312.54
At5g04720	1.61692	2.51e-294	1783.02	1826.36	1911.07	5611.62	5727.56	5667.02
At5g18350	1.37256	0.013285	11.7304	6.60131	6.487	18.8732	19.587	21.0094
At5g18360	0.993522	1.68e-17	191.596	177.135	186.826	350.726	373.785	374.3
At5g22690	0.685767	1.98e-16	475.08	496.198	554.639	783.236	853.666	837.06
At5g36930	1.23661	2.78e-147	1478.03	1412.68	1456.33	3348.41	3430.17	3441.12
At5g38340	0.821758	2.49e-11	215.057	187.037	176.446	314.553	342.772	341.68
At5g38344	1.75672	0.000153203	3.91013	8.80174	14.2714	40.8919	29.3805	33.7257
At5g38350	1.88411	9.91e-30	82.1126	64.9129	59.6804	243.778	241.573	248.796
At5g40920	0.676216	1.7e-28	965.801	942.887	933.48	1442.22	1531.05	1541.43
At5g41550	3.41319	4.98e-44	27.3709	18.7037	16.2175	213.896	204.031	197.931
At5g41740	2.9067	0	498.541	474.194	445.008	3164.4	3604	3723.09
At5g41750	3.84044	0	391.013	400.479	378.841	5169.67	5716.95	5783.68
At5g44870	0.683881	2.71e-41	1607.06	1494.1	1573.75	2506.99	2474.49	2515.6
At5g45250	0.87551	1.42e-47	1348.99	1170.63	1349.95	2293.09	2374.1	2415.53
At5g45510	1.28428	1.97e-160	7405.78	6700.33	7688.39	17094.4	17828.2	18157.1
At5g46260	1.48769	1.66e-80	363.642	394.978	376.895	1016.01	1085.44	1083.64
At5g46490	1.18592	2.53e-101	1061.6	1060.61	1008.08	2278.93	2394.51	2405.03
At5g46520	1.43755	2.48e-91	498.541	506.1	530.637	1325.84	1391.49	1449.1
At5g48780	0.910388	0.000138943	56.6968	48.4096	44.1116	88.0748	102.832	82.932
At5g58120	2.34017	1.31e-175	269.799	271.754	261.426	1258.21	1387.41	1389.39
At5g66630	1.25932	5.53e-26	164.225	162.832	150.498	385.327	377.865	372.088
At5g66910	0.986966	1.55e-63	891.509	959.39	989.916	1877.88	1896.67	1898.59
