# Supplementary material for: The disease resistance protein SNC1 represses the biogenesis of microRNAs and phased siRNAs
Source: Nat Commun. 2018 Nov 29;9:5080. doi: 10.1038/s41467-018-07516-z (PMC6265325; doi:10.1038/s41467-018-07516-z)
Supplement: Supplementary file 14 — Supplementary Data 12 [file 41467_2018_7516_MOESM14_ESM.xlsx]

## Sheet: 93 R genes targeted
Supplementary Data 12. A list of R genes that can be potentially targeted by phasiRNAs generated by the three source R genes.*
individual phasiRNA**	target R gene	Alignment score in psRNATarget	phasiRNA sequence	Target aligned sequence	Target aligned with phasiRNA
At1g63750_phasiRNA01	At5g45260	4	AUGUCUUGGAUUUUGAUUCUA	GAGAAUCAAAAAUCAAAAUGU	phasiRNA 21 AUCUUAGUUUUAGGUUCUGUA 1 :::::::::: .::: :..: Target 4 GAGAAUCAAAAAUCAAAAUGU 24
At1g63750_phasiRNA01	At5g11250	4	AUGUCUUGGAUUUUGAUUCUA	CUGAAUCAAGAAGCAAGAGAU	phasiRNA 21 AUCUUAGUUUUAGGUUCUGUA 1 :::::::.: ::::: :: Target 3010 CUGAAUCAAGAAGCAAGAGAU 3030		*47 top abundant phasiRNAs (normalized reads with RPM no less than 500) from small RNA-seq of wild type (Col) were used for target prediction with psRNATarget at the alignment score no more than 4.
At1g63750_phasiRNA02	At3g44400	3.5	AUAUGUCUUGGAUUUUGAUUC	GCAUCGAGAUGCAUGACAUGU	phasiRNA 21 CUUAGUUUUAGGUUCUGUAUA 1 : :::.:.:: :: :::::.: Target 1439 GCAUCGAGAUGCAUGACAUGU 1459
At1g63750_phasiRNA02	At1g33560	4	AUAUGUCUUGGAUUUUGAUUC	AGCUCAAAGUCUUGGACAUGU	phasiRNA 21 CUUAGUUUUAGGUUCUGUAUA 1 :::::.::. .:::::.: Target 2057 AGCUCAAAGUCUUGGACAUGU 2077		** The gene ID indicates the identity of the source R gene from which the phasiRNA is generated.
At1g63750_phasiRNA02	At2g14080	4	AUAUGUCUUGGAUUUUGAUUC	AGUUCAAGUUGCAAGACAUGU	phasiRNA 21 CUUAGUUUUAGGUUCUGUAUA 1 ::::. : ::::::::.: Target 1155 AGUUCAAGUUGCAAGACAUGU 1175
At1g63750_phasiRNA02	At5g48770	4	AUAUGUCUUGGAUUUUGAUUC	UCGUUAGAAUCAAUGACGUAU	phasiRNA 21 CUUAGUUUUAGGUUCUGUAUA 1 .:.:.:::: : :::.::: Target 1757 UCGUUAGAAUCAAUGACGUAU 1777
At1g63750_phasiRNA03	At1g62630	2.5	UAUGAAUUUCAAAAUCUCUGC	AUAGAGAUGUUGAAAUUCAAA	phasiRNA 21 CGUCUCUAAAACUUUAAGUAU 1 .:::::: :::::::::: : Target 266 AUAGAGAUGUUGAAAUUCAAA 286
At1g63750_phasiRNA03	At1g63870	3.5	UAUGAAUUUCAAAAUCUCUGC	GUGGAGAUUUUGAAAUGCAAA	phasiRNA 21 CGUCUCUAAAACUUUAAGUAU 1 :..::::::::::::: :: : Target 281 GUGGAGAUUUUGAAAUGCAAA 301
At1g63750_phasiRNA03	At5g58120	3.5	UAUGAAUUUCAAAAUCUCUGC	AAGGAGGUGUUGAAGUUCAUU	phasiRNA 21 CGUCUCUAAAACUUUAAGUAU 1 .:::.: :::::.::::: Target 2879 AAGGAGGUGUUGAAGUUCAUU 2899
At1g63750_phasiRNA03	At1g63740	3.5	UAUGAAUUUCAAAAUCUCUGC	AAGGAGGUGUUGAAGUUCAUU	phasiRNA 21 CGUCUCUAAAACUUUAAGUAU 1 .:::.: :::::.::::: Target 2763 AAGGAGGUGUUGAAGUUCAUU 2783
At1g63750_phasiRNA03	At1g17600	3.5	UAUGAAUUUCAAAAUCUCUGC	AUAGAAAUGUUGAAAUUCAAA	phasiRNA 21 CGUCUCUAAAACUUUAAGUAU 1 .::: :: :::::::::: : Target 266 AUAGAAAUGUUGAAAUUCAAA 286
At1g63750_phasiRNA03	At3g25510	4	UAUGAAUUUCAAAAUCUCUGC	AAAAAGAUAUCGUAAUUCAUA	phasiRNA 21 CGUCUCUAAAACUUUAAGUAU 1 : :::: : : :::::::: Target 875 AAAAAGAUAUCGUAAUUCAUA 895
At1g63750_phasiRNA04	At2g16870	3	CAAAAUCUCUGCAAUAUGUCU	CUACACCUUGUAGGGAUUUUG	phasiRNA 21 UCUGUAUAACGUCUCUAAAAC 1 ::: :::.::.::::::: Target 533 CUACACCUUGUAGGGAUUUUG 553
At1g63750_phasiRNA04	At5g17680	3.5	CAAAAUCUCUGCAAUAUGUCU	CAACUUCUUGCAAAGGUUUUG	phasiRNA 21 UCUGUAUAACGUCUCUAAAAC 1 :: : ::::: ::.::::: Target 1719 CAACUUCUUGCAAAGGUUUUG 1739
At1g63750_phasiRNA04	At5g43740	4	CAAAAUCUCUGCAAUAUGUCU	AGAUAGAUUUCAGAAAUUUUG	phasiRNA 21 UCUGUAUAACGUCUCUAAAAC 1 :::.: ::: :::: :::::: Target 583 AGAUAGAUUUCAGAAAUUUUG 603
At1g63750_phasiRNA04	At5g43730	4	CAAAAUCUCUGCAAUAUGUCU	AUACAUAUU-CAGAUGUUUUG	phasiRNA 21 UCUGUAUAACGUCUCUAAAAC 1 : ::::::: :::: .::::: Target 2278 AUACAUAUU-CAGAUGUUUUG 2297
At1g63750_phasiRNA04	At3g15700	4	CAAAAUCUCUGCAAUAUGUCU	UUACACCAUGUAGGGAUUUUG	phasiRNA 21 UCUGUAUAACGUCUCUAAAAC 1 ::: ::.::.::::::: Target 533 UUACACCAUGUAGGGAUUUUG 553
At1g63750_phasiRNA04	At5g36930	4	CAAAAUCUCUGCAAUAUGUCU	CAACUUCUUUCAAAGAUUUUG	phasiRNA 21 UCUGUAUAACGUCUCUAAAAC 1 :: : :: :: :::::::: Target 793 CAACUUCUUUCAAAGAUUUUG 813
At1g63750_phasiRNA04	At1g53350	4	CAAAAUCUCUGCAAUAUGUCU	UCACACCGUGUAGGGAUUUUG	phasiRNA 21 UCUGUAUAACGUCUCUAAAAC 1 ::: ::.::.::::::: Target 530 UCACACCGUGUAGGGAUUUUG 550
At1g63750_phasiRNA04	At5g47280	4	CAAAAUCUCUGCAAUAUGUCU	CAACUUCUUUCAAAGAUUUUG	phasiRNA 21 UCUGUAUAACGUCUCUAAAAC 1 :: : :: :: :::::::: Target 796 CAACUUCUUUCAAAGAUUUUG 816
At1g63750_phasiRNA05	At3g44480	3.5	AAUAUGUCUUGGAUUUUGAUU	CAUCGAGAUGCAUGACAUGUU	phasiRNA 21 UUAGUUUUAGGUUCUGUAUAA 1 :::.:.:: :: :::::.:: Target 1440 CAUCGAGAUGCAUGACAUGUU 1460
At1g63750_phasiRNA05	At3g44630	3.5	AAUAUGUCUUGGAUUUUGAUU	CGUUAGAAUCAAUGACGUAUU	phasiRNA 21 UUAGUUUUAGGUUCUGUAUAA 1 .:.:.:::: : :::.:::: Target 1758 CGUUAGAAUCAAUGACGUAUU 1778
At1g63750_phasiRNA05	At5g66910	4	AAUAUGUCUUGGAUUUUGAUU	GCUCAAAGUCUUGGACAUGUC	phasiRNA 21 UUAGUUUUAGGUUCUGUAUAA 1 :::::.::. .:::::.: Target 2058 GCUCAAAGUCUUGGACAUGUC 2078
At1g63750_phasiRNA05	At4g16890	4	AAUAUGUCUUGGAUUUUGAUU	GUUCAAGUUGCAAGACAUGUG	phasiRNA 21 UUAGUUUUAGGUUCUGUAUAA 1 ::::. : ::::::::.: Target 1156 GUUCAAGUUGCAAGACAUGUG 1176
At1g63750_phasiRNA05	At4g16950	4	AAUAUGUCUUGGAUUUUGAUU	CGUUAAAAUCAAUUACGUAUU	phasiRNA 21 UUAGUUUUAGGUUCUGUAUAA 1 .:.:::::: : ::.:::: Target 2065 CGUUAAAAUCAAUUACGUAUU 2085
At1g63750_phasiRNA06	At5g45230	4	AAAAUCUCUGCAAUAUGUCUU	AAGAUAGAUUUCAGAAAUUUU	phasiRNA 21 UUCUGUAUAACGUCUCUAAAA 1 ::::.: ::: :::: ::::: Target 582 AAGAUAGAUUUCAGAAAUUUU 602
At1g63750_phasiRNA06	At5g40910	4	AAAAUCUCUGCAAUAUGUCUU	GCUACACCUUGUAGGGAUUUU	phasiRNA 21 UUCUGUAUAACGUCUCUAAAA 1 ::: :::.::.:::::: Target 532 GCUACACCUUGUAGGGAUUUU 552
At1g63750_phasiRNA06	At1g58410	4	AAAAUCUCUGCAAUAUGUCUU	UCGUCAUAUUGCAUGUAUUUU	phasiRNA 21 UUCUGUAUAACGUCUCUAAAA 1 : ::::::::: . ::::: Target 1311 UCGUCAUAUUGCAUGUAUUUU 1331
At1g63750_phasiRNA06	At5g22690	4	AAAAUCUCUGCAAUAUGUCUU	AUGAUCUACUGUAUAGAUUUU	phasiRNA 21 UUCUGUAUAACGUCUCUAAAA 1 : ::. :: ::.: ::::::: Target 1538 AUGAUCUACUGUAUAGAUUUU 1558
At1g63750_phasiRNA07	At3g44670	3.5	AAAUCUCUGCAAUAUGUCUUG	UAAUACAUGCUCCAGAGAUUU	phasiRNA 21 GUUCUGUAUAACGUCUCUAAA 1 .:: ::::. : ::::::::: Target 1523 UAAUACAUGCUCCAGAGAUUU 1543
At1g63750_phasiRNA07	At4g14610	4	AAAUCUCUGCAAUAUGUCUUG	UAAGAUAGAUUUCAGAAAUUU	phasiRNA 21 GUUCUGUAUAACGUCUCUAAA 1 .::::.: ::: :::: :::: Target 581 UAAGAUAGAUUUCAGAAAUUU 601
At1g63750_phasiRNA08	At4g19520	2.5	AUGAAUUUCAAAAUCUCUGCA	GAUAGAGAUGUUGAAAUUCAA	phasiRNA 21 ACGUCUCUAAAACUUUAAGUA 1 .:::::: :::::::::: Target 265 GAUAGAGAUGUUGAAAUUCAA 285
At1g63750_phasiRNA08	At4g14370	3.5	AUGAAUUUCAAAAUCUCUGCA	GGUGGAGAUUUUGAAAUGCAA	phasiRNA 21 ACGUCUCUAAAACUUUAAGUA 1 :..::::::::::::: :: Target 280 GGUGGAGAUUUUGAAAUGCAA 300
At1g63750_phasiRNA08	At1g59124.1	3.5	AUGAAUUUCAAAAUCUCUGCA	GCUAGAGAUUUUGAAGUGCAG	phasiRNA 21 ACGUCUCUAAAACUUUAAGUA 1 .::::::::::::.: :: Target 267 GCUAGAGAUUUUGAAGUGCAG 287
At1g63750_phasiRNA08	At1g58807.1	3.5	AUGAAUUUCAAAAUCUCUGCA	GUUGGAGAUUUUGAAAUGCAA	phasiRNA 21 ACGUCUCUAAAACUUUAAGUA 1 ..::::::::::::: :: Target 231 GUUGGAGAUUUUGAAAUGCAA 251
At1g63750_phasiRNA08	At2g17060	3.5	AUGAAUUUCAAAAUCUCUGCA	AAAGGAGGUGUUGAAGUUCAU	phasiRNA 21 ACGUCUCUAAAACUUUAAGUA 1 .:::.: :::::.::::: Target 2878 AAAGGAGGUGUUGAAGUUCAU 2898
At1g63750_phasiRNA08	At4g08450	3.5	AUGAAUUUCAAAAUCUCUGCA	AAAGGAGGUGUUGAAGUUCAU	phasiRNA 21 ACGUCUCUAAAACUUUAAGUA 1 .:::.: :::::.::::: Target 2762 AAAGGAGGUGUUGAAGUUCAU 2782
At1g63750_phasiRNA08	At3g46530	3.5	AUGAAUUUCAAAAUCUCUGCA	GAUAGAAAUGUUGAAAUUCAA	phasiRNA 21 ACGUCUCUAAAACUUUAAGUA 1 .::: :: :::::::::: Target 265 GAUAGAAAUGUUGAAAUUCAA 285
At1g63750_phasiRNA08	At1g50180	4	AUGAAUUUCAAAAUCUCUGCA	UGCAGAGAUAUGGAAGUUGAU	phasiRNA 21 ACGUCUCUAAAACUUUAAGUA 1 ::::::::: : :::.:: :: Target 975 UGCAGAGAUAUGGAAGUUGAU 995
At1g63750_phasiRNA08	At5g45250	4	AUGAAUUUCAAAAUCUCUGCA	ACCAGAGAUUCUGAGAUUCUG	phasiRNA 21 ACGUCUCUAAAACUUUAAGUA 1 :::::::: :::.:::: Target 1504 ACCAGAGAUUCUGAGAUUCUG 1524
At1g63750_phasiRNA08	At1g62630	4	AUGAAUUUCAAAAUCUCUGCA	CCUGGAGAUUUUGAAGUGCAG	phasiRNA 21 ACGUCUCUAAAACUUUAAGUA 1 ..:::::::::::.: :: Target 258 CCUGGAGAUUUUGAAGUGCAG 278
At1g63750_phasiRNA08	At1g61300	4	AUGAAUUUCAAAAUCUCUGCA	GUUGGAGAUUUUGAAGUGCAA	phasiRNA 21 ACGUCUCUAAAACUUUAAGUA 1 ..:::::::::::.: :: Target 264 GUUGGAGAUUUUGAAGUGCAA 284
At1g63750_phasiRNA08	At1g61190	4	AUGAAUUUCAAAAUCUCUGCA	GUUGGAGAUUUUGAAGUGCAA	phasiRNA 21 ACGUCUCUAAAACUUUAAGUA 1 ..:::::::::::.: :: Target 261 GUUGGAGAUUUUGAAGUGCAA 281
At1g63750_phasiRNA08	At1g61310	4	AUGAAUUUCAAAAUCUCUGCA	GGCAUAAAUUUCGAAGUUUAU	phasiRNA 21 ACGUCUCUAAAACUUUAAGUA 1 ::: : :::: :::.::.:: Target 1976 GGCAUAAAUUUCGAAGUUUAU 1996
At5g38850_phasiRNA01	At1g61180	4	UAGUGAUGCCGAUCUUCUAUG	UUUGGAAAAUUGGAAUCACUU	phasiRNA 21 GUAUCUUCUAGCCGUAGUGAU 1 :.::: ::.:: :::::: Target 2668 UUUGGAAAAUUGGAAUCACUU 2688
At5g38850_phasiRNA02	At1g69550	2	UUAAUGAUCUCGAUUUGUAUG	AGUUCAAAUCGAAAUCAUUAA	phasiRNA 21 GUAUGUUUAGCUCUAGUAAUU 1 .: :::::::: :::::::: Target 5112 AGUUCAAAUCGAAAUCAUUAA 5132
At5g38850_phasiRNA02	At1g63360	3	UUAAUGAUCUCGAUUUGUAUG	UUCACAAGUCGAAAUCAUUGA	phasiRNA 21 GUAUGUUUAGCUCUAGUAAUU 1 ::::.:::: ::::::.: Target 385 UUCACAAGUCGAAAUCAUUGA 405
At5g38850_phasiRNA03	At1g12290	4	ACUUCCGGAUCUGUCAAAUGC	GGAUUUAACAGAGGUGGGAGU	phasiRNA 21 CGUAAACUGUCUAGGCCUUCA 1 : :::: ::::: .::.::: Target 807 GGAUUUAACAGAGGUGGGAGU 827
At5g38850_phasiRNA04	At1g51480	3.5	UCCAUCUAGAAAAGAAGCUCU	UGAGCAUCCGUUCUGGAUGGA	phasiRNA 21 UCUCGAAGAAAAGAUCUACCU 1 :::: :: ::::.:::::: Target 3993 UGAGCAUCCGUUCUGGAUGGA 4013
At5g38850_phasiRNA04	At1g62630	4	UCCAUCUAGAAAAGAAGCUCU	GUGGCUUCUUUCCCAUAUGGA	phasiRNA 21 UCUCGAAGAAAAGAUCUACCU 1 .:::::::: : : ::::: Target 955 GUGGCUUCUUUCCCAUAUGGA 975
At5g38850_phasiRNA05	At1g63360	4	AAUGAUCUCGAUUUGUAUGCU	GGAGUUCAAAUCGAAAUCAUU	phasiRNA 21 UCGUAUGUUUAGCUCUAGUAA 1 .: .: :::::::: :::::: Target 5110 GGAGUUCAAAUCGAAAUCAUU 5130
At5g38850_phasiRNA05	At4g14370	4	AAUGAUCUCGAUUUGUAUGCU	UGCAGAGAAAUCAAGAUUGUU	phasiRNA 21 UCGUAUGUUUAGCUCUAGUAA 1 ::: : ::::: ::::..:: Target 1578 UGCAGAGAAAUCAAGAUUGUU 1598
At5g38850_phasiRNA05	At5g17890	4	AAUGAUCUCGAUUUGUAUGCU	CUCAAGAGAGUCGAGAUUAUU	phasiRNA 21 UCGUAUGUUUAGCUCUAGUAA 1 :: . .:.:::::::.::: Target 223 CUCAAGAGAGUCGAGAUUAUU 243
At5g38850_phasiRNA05	At5g63020	4	AAUGAUCUCGAUUUGUAUGCU	GUCAUGGAAGUCG-GAUCAUU	phasiRNA 21 UCGUAUGUUUAGCUCUAGUAA 1 :::. ::.::: ::::::: Target 926 GUCAUGGAAGUCG-GAUCAUU 945
At5g38850_phasiRNA06	At5g46470	3.5	UUCCAUCUAGAAAAGAAGCUC	GAGCAUCCGUUCUGGAUGGAA	phasiRNA 21 CUCGAAGAAAAGAUCUACCUU 1 :::: :: ::::.::::::: Target 3994 GAGCAUCCGUUCUGGAUGGAA 4014
At5g38850_phasiRNA06	At2g17050	3.5	UUCCAUCUAGAAAAGAAGCUC	UGGCUUCUUUCCCAUAUGGAA	phasiRNA 21 CUCGAAGAAAAGAUCUACCUU 1 .:::::::: : : :::::: Target 956 UGGCUUCUUUCCCAUAUGGAA 976
At5g38850_phasiRNA07	At2g16870	4	AAAUUAGUCUUGAUCGAGAUA	GAUCUCGUUCAAGCCAAGUUU	phasiRNA 21 AUAGAGCUAGUUCUGAUUAAA 1 :::::: ::::: : :.::: Target 1747 GAUCUCGUUCAAGCCAAGUUU 1767
At5g38850_phasiRNA08	At4g16890	4	CGGAAACAGACCGGAGAUUUU	AAAAUCUCUAGUAUUUUUCCG	phasiRNA 21 UUUUAGAGGCCAGACAAAGGC 1 ::::::::. :: : :::::: Target 826 AAAAUCUCUAGUAUUUUUCCG 846
At5g38850_phasiRNA09	At4g10780	4	AUUGGGUCUCUGUGUCAUAGG	AAAAUGACACAGAUACCAGAU	phasiRNA 21 GGAUACUGUGUCUCUGGGUUA 1 :::::::::: ::: .:: Target 1469 AAAAUGACACAGAUACCAGAU 1489
At5g38850_phasiRNA10	At5g47260	2.5	UCUUGAGAUCUUUUGCAGAUG	ACUUUGGAAAAGGUUUCAAGA	phasiRNA 21 GUAGACGUUUUCUAGAGUUCU 1 :.:: :::::.:.:::::: Target 4517 ACUUUGGAAAAGGUUUCAAGA 4537
At5g38850_phasiRNA10	At5g47250	3	UCUUGAGAUCUUUUGCAGAUG	CAUUUGGAAAAGAUCUCGAGU	phasiRNA 21 GUAGACGUUUUCUAGAGUUCU 1 :::.:: ::::::::::.:: Target 1642 CAUUUGGAAAAGAUCUCGAGU 1662
At5g38850_phasiRNA10	At3g46730	3.5	UCUUGAGAUCUUUUGCAGAUG	GUUCUGCAGAACAUUUUGAGG	phasiRNA 21 GUAGACGUUUUCUAGAGUUCU 1 ::::::.:: ::.:..::. Target 3016 GUUCUGCAGAACAUUUUGAGG 3036
At5g38850_phasiRNA10	At4g19060	3.5	UCUUGAGAUCUUUUGCAGAUG	UUUAUGCAGAAUGUUUCAAGA	phasiRNA 21 GUAGACGUUUUCUAGAGUUCU 1 : ::::.:: .:.:::::: Target 777 UUUAUGCAGAAUGUUUCAAGA 797
At5g38850_phasiRNA10	At4g12010	4	UCUUGAGAUCUUUUGCAGAUG	UGUCAGCAAAAGAUUUUGUGA	phasiRNA 21 GUAGACGUUUUCUAGAGUUCU 1 ..:: :::::::::.:.. :: Target 3577 UGUCAGCAAAAGAUUUUGUGA 3597
At5g38850_phasiRNA10	At5g38850	4	UCUUGAGAUCUUUUGCAGAUG	UAACUGCAAAAGACUUCAAAA	phasiRNA 21 GUAGACGUUUUCUAGAGUUCU 1 .: :::::::::: .:::: : Target 1683 UAACUGCAAAAGACUUCAAAA 1703
At5g38850_phasiRNA10	At5g41750	4	UCUUGAGAUCUUUUGCAGAUG	CAUCUGGAUAAGGCCUUAAGA	phasiRNA 21 GUAGACGUUUUCUAGAGUUCU 1 :::::: : :::. ::.:::: Target 315 CAUCUGGAUAAGGCCUUAAGA 335
At5g38850_phasiRNA10	At5g41740	4	UCUUGAGAUCUUUUGCAGAUG	GAACUGCGAAAGGCUUCAGGA	phasiRNA 21 GUAGACGUUUUCUAGAGUUCU 1 : ::::.::::. .:::.:: Target 3998 GAACUGCGAAAGGCUUCAGGA 4018
At5g38850_phasiRNA10	At1g63360	4	UCUUGAGAUCUUUUGCAGAUG	AAUGUCCAAGAGAUUUUGAGA	phasiRNA 21 GUAGACGUUUUCUAGAGUUCU 1 :: : :::.::::.:..::: Target 1418 AAUGUCCAAGAGAUUUUGAGA 1438
At5g38850_phasiRNA10	At5g41750	4	UCUUGAGAUCUUUUGCAGAUG	AUUCUGCACAAGAUUGCGGGA	phasiRNA 21 GUAGACGUUUUCUAGAGUUCU 1 :::::: :::::. :..:: Target 2241 AUUCUGCACAAGAUUGCGGGA 2261
At5g38850_phasiRNA10	At3g44400	4	UCUUGAGAUCUUUUGCAGAUG	AUUUUCCAGAAGAUCAUAAGA	phasiRNA 21 GUAGACGUUUUCUAGAGUUCU 1 :.: ::.:::::: .:::: Target 1360 AUUUUCCAGAAGAUCAUAAGA 1380
At5g38850_phasiRNA10	At3g44670	4	UCUUGAGAUCUUUUGCAGAUG	AAUUUGAUAAAGAGCUCGAGA	phasiRNA 21 GUAGACGUUUUCUAGAGUUCU 1 ::.:: ::::: :::.::: Target 126 AAUUUGAUAAAGAGCUCGAGA 146
At5g38850_phasiRNA10	At5g41740	4	UCUUGAGAUCUUUUGCAGAUG	GUUGUGAAGAGGAUCUUGAGA	phasiRNA 21 GUAGACGUUUUCUAGAGUUCU 1 : :: :.:.:::::..::: Target 566 GUUGUGAAGAGGAUCUUGAGA 586
At5g38850_phasiRNA10	At4g19520	4	UCUUGAGAUCUUUUGCAGAUG	UUGCUGGAGAAGACUUCAAGA	phasiRNA 21 GUAGACGUUUUCUAGAGUUCU 1 ::: :.:::: .:::::: Target 553 UUGCUGGAGAAGACUUCAAGA 573
At5g38850_phasiRNA10	At3g44630	4	UCUUGAGAUCUUUUGCAGAUG	ACUUUUCCUAAGAUUUCAAGA	phasiRNA 21 GUAGACGUUUUCUAGAGUUCU 1 :.: : :::::.:::::: Target 2644 ACUUUUCCUAAGAUUUCAAGA 2664
At5g38850_phasiRNA11	At3g44480	4	UUUGGCUGAUCAGACAACGUG	CACUUUGCCUGAUGAGCUAAG	phasiRNA 21 GUGCAACAGACUAGUCGGUUU 1 ::: ::: ::::: :::.::. Target 3485 CACUUUGCCUGAUGAGCUAAG 3505
At5g38850_phasiRNA12	At3g44670	4	UAAGACUACCAUUGCUCGUGC	AUCCUAGCCACGGUAGUCUUA	phasiRNA 21 CGUGCUCGUUACCAUCAGAAU 1 : ::: : :::::::::: Target 3142 AUCCUAGCCACGGUAGUCUUA 3162
At5g38850_phasiRNA13	At3g44400	4	UCCGGAUCUGUCAAAUGCUAC	GUAAGAUUAGACAGAUUUGGA	phasiRNA 21 CAUCGUAAACUGUCUAGGCCU 1 ::: ::: :::::::..::: Target 2173 GUAAGAUUAGACAGAUUUGGA 2193
At5g38850_phasiRNA13	At5g17890	4	UCCGGAUCUGUCAAAUGCUAC	AUAUCAUUUGAUAUAUCUGGU	phasiRNA 21 CAUCGUAAACUGUCUAGGCCU 1 :: :::::::.: :::.:: Target 1588 AUAUCAUUUGAUAUAUCUGGU 1608
At5g38850_phasiRNA13	At3g44400	4	UCCGGAUCUGUCAAAUGCUAC	AUAUCAUUUGAUACAUCAGGA	phasiRNA 21 CAUCGUAAACUGUCUAGGCCU 1 :: :::::::.: ::: ::: Target 2520 AUAUCAUUUGAUACAUCAGGA 2540
At5g38850_phasiRNA13	At1g63750	4	UCCGGAUCUGUCAAAUGCUAC	AUAUCAUUUGAUACAUCAGGA	phasiRNA 21 CAUCGUAAACUGUCUAGGCCU 1 :: :::::::.: ::: ::: Target 1585 AUAUCAUUUGAUACAUCAGGA 1605
At5g38850_phasiRNA13	At1g72840	4	UCCGGAUCUGUCAAAUGCUAC	AUAUCAUUUGAUAUAUCCAGA	phasiRNA 21 CAUCGUAAACUGUCUAGGCCU 1 :: :::::::.: :::: :: Target 1589 AUAUCAUUUGAUAUAUCCAGA 1609
At5g38850_phasiRNA14	At5g17890	3.5	ACGGAAACAGACCGGAGAUUU	AAAUCUCUAGUAUUUUUCCGU	phasiRNA 21 UUUAGAGGCCAGACAAAGGCA 1 :::::::. :: : ::::::: Target 827 AAAUCUCUAGUAUUUUUCCGU 847
At5g38850_phasiRNA15	At3g44400	4	UUGCAGAACGAGUAACAGAGC	CUUCUCUUAUUUGUUUUUCAA	phasiRNA 21 CGAGACAAUGAGCAAGACGUU 1 .::: :::.:.:::.: ::: Target 2636 CUUCUCUUAUUUGUUUUUCAA 2656
At5g38850_phasiRNA15	At1g64070	4	UUGCAGAACGAGUAACAGAGC	UGUUUGUUUCUUGUUUUGUAC	phasiRNA 21 CGAGACAAUGAGCAAGACGUU 1 :.:::: ::.:::.::.: Target 1175 UGUUUGUUUCUUGUUUUGUAC 1195
At5g38850_phasiRNA15	At5g17970	4	UUGCAGAACGAGUAACAGAGC	AGUAUGUUGCUCUUUCGGCAA	phasiRNA 21 CGAGACAAUGAGCAAGACGUU 1 : ::::.::: ::: :::: Target 2466 AGUAUGUUGCUCUUUCGGCAA 2486
At5g38850_phasiRNA15	At5g46270	4	UUGCAGAACGAGUAACAGAGC	CUUUUUCUACUCUUUUUGCAA	phasiRNA 21 CGAGACAAUGAGCAAGACGUU 1 .:.: ::::: ::.::::: Target 2742 CUUUUUCUACUCUUUUUGCAA 2762
At5g38850_phasiRNA16	At3g44630	4	UGCAGGAAUCGGUAAGACUAC	CGAGUGUU-CCGAAUCCUGCA	phasiRNA 21 CAUCAGAAUGGCUAAGGACGU 1 ::: :: :::: ::::::: Target 3106 CGAGUGUU-CCGAAUCCUGCA 3125
At5g38850_phasiRNA17	At1g63860	2.5	AGACAACGAGCUUUUGCAGAA	AUAUGCAAAAGCUAGUUGUUU	phasiRNA 21 AAGACGUUUUCGAGCAACAGA 1 : :::::::::: :::::.: Target 1429 AUAUGCAAAAGCUAGUUGUUU 1449
At5g38850_phasiRNA17	At1g63350	2.5	AGACAACGAGCUUUUGCAGAA	AUAUGCAAAAGCUAGUUGUUU	phasiRNA 21 AAGACGUUUUCGAGCAACAGA 1 : :::::::::: :::::.: Target 1676 AUAUGCAAAAGCUAGUUGUUU 1696
At5g38850_phasiRNA17	At5g41550	2.5	AGACAACGAGCUUUUGCAGAA	AUAUGCAAAAGCUAGUUGUUU	phasiRNA 21 AAGACGUUUUCGAGCAACAGA 1 : :::::::::: :::::.: Target 1703 AUAUGCAAAAGCUAGUUGUUU 1723
At5g38850_phasiRNA17	At1g12290	2.5	AGACAACGAGCUUUUGCAGAA	AUAUGCAAAAGCUAGUUGUUU	phasiRNA 21 AAGACGUUUUCGAGCAACAGA 1 : :::::::::: :::::.: Target 1818 AUAUGCAAAAGCUAGUUGUUU 1838
At5g38850_phasiRNA17	At5g18370	3	AGACAACGAGCUUUUGCAGAA	AUAUGCGAAAGCUAGUUGUUU	phasiRNA 21 AAGACGUUUUCGAGCAACAGA 1 : :::.:::::: :::::.: Target 1676 AUAUGCGAAAGCUAGUUGUUU 1696
At5g38850_phasiRNA17	At5g40100	4	AGACAACGAGCUUUUGCAGAA	CUAUGCCAAGGCUAGUUGUUU	phasiRNA 21 AAGACGUUUUCGAGCAACAGA 1 : ::: ::.::: :::::.: Target 1688 CUAUGCCAAGGCUAGUUGUUU 1708
At5g38850_phasiRNA18	At1g63860	4	GGAAACAGACCGGAGAUUUUG	CAAAAUCUCUAGUAUUUUUCC	phasiRNA 21 GUUUUAGAGGCCAGACAAAGG 1 :::::::::. :: : ::::: Target 825 CAAAAUCUCUAGUAUUUUUCC 845
At5g38850_phasiRNA19	At4g08450	4	UCUCGAUUUGUAUGCUUUGGC	GAGAAACAGUACAGAUCGAGA	phasiRNA 21 CGGUUUCGUAUGUUUAGCUCU 1 ::: .::::.::::::: Target 2669 GAGAAACAGUACAGAUCGAGA 2689
At5g38850_phasiRNA19	At5g40100	4	UCUCGAUUUGUAUGCUUUGGC	GAGAAACAGUACAGAUCGAGA	phasiRNA 21 CGGUUUCGUAUGUUUAGCUCU 1 ::: .::::.::::::: Target 1441 GAGAAACAGUACAGAUCGAGA 1461
At5g38850_phasiRNA20	At3g07040	3.5	AUUCAAAGACAAGAACCUUGG	CCACGGAGCUUGUCUUUGAGU	phasiRNA 21 GGUUCCAAGAACAGAAACUUA 1 ::: :: :::::::::::.: Target 3555 CCACGGAGCUUGUCUUUGAGU 3575
At5g38850_phasiRNA20	At1g59620	3.5	AUUCAAAGACAAGAACCUUGG	CCACGGAGCUUGUCUUUGAGU	phasiRNA 21 GGUUCCAAGAACAGAAACUUA 1 ::: :: :::::::::::.: Target 3546 CCACGGAGCUUGUCUUUGAGU 3566
At5g38850_phasiRNA20	At3g04220	3.5	AUUCAAAGACAAGAACCUUGG	CCACGGAGCUUGUCUUUGAGU	phasiRNA 21 GGUUCCAAGAACAGAAACUUA 1 ::: :: :::::::::::.: Target 2948 CCACGGAGCUUGUCUUUGAGU 2968
At5g38850_phasiRNA20	At5g40060	3.5	AUUCAAAGACAAGAACCUUGG	CCACGGAGCUUGUCUUUGAGU	phasiRNA 21 GGUUCCAAGAACAGAAACUUA 1 ::: :: :::::::::::.: Target 3454 CCACGGAGCUUGUCUUUGAGU 3474
At5g38850_phasiRNA20	At2g16870	4	AUUCAAAGACAAGAACCUUGG	CCAGCGAGCUUGUCUUUGAGU	phasiRNA 21 GGUUCCAAGAACAGAAACUUA 1 :::. : :::::::::::.: Target 3488 CCAGCGAGCUUGUCUUUGAGU 3508
At5g38850_phasiRNA20	At1g64070	4	AUUCAAAGACAAGAACCUUGG	AUAAGGUU-UUGUUUUUGACU	phasiRNA 21 GGUUCCAAGAACAGAAACUUA 1 .:::::: ::::.::::: : Target 977 AUAAGGUU-UUGUUUUUGACU 996
At5g38850_phasiRNA21	At1g69550	4	GAAGUAGAUCCAUCCGAUGUA	UCAAGCGGAUGGAUUUGUUUU	phasiRNA 21 AUGUAGCCUACCUAGAUGAAG 1 : :::::::::.:..::. Target 2066 UCAAGCGGAUGGAUUUGUUUU 2086
At5g38850_phasiRNA21	At1g63860	4	GAAGUAGAUCCAUCCGAUGUA	CGAAUCUGAUGGAUCGAUUUC	phasiRNA 21 AUGUAGCCUACCUAGAUGAAG 1 ::: :::::::: :.::: Target 3014 CGAAUCUGAUGGAUCGAUUUC 3034
At5g38850_phasiRNA22	At4g12010	3	UGCAUUUGUGGGACUUGAGUU	GGCUCGAGUCCC-UAAAUGCA	phasiRNA 21 UUGAGUUCAGGGUGUUUACGU 1 ..:::.:::::: .::::::: Target 2423 GGCUCGAGUCCC-UAAAUGCA 2442
At5g38850_phasiRNA22	At4g19050	3.5	UGCAUUUGUGGGACUUGAGUU	GUCUCAAUUUCCCCAAAUGCU	phasiRNA 21 UUGAGUUCAGGGUGUUUACGU 1 ::::: :.:: ::::::: Target 3058 GUCUCAAUUUCCCCAAAUGCU 3078
At5g38850_phasiRNA22	At1g72840	4	UGCAUUUGUGGGACUUGAGUU	GACUUAGACUCUACAAAUGCA	phasiRNA 21 UUGAGUUCAGGGUGUUUACGU 1 .:::.:. .:.::::::::: Target 3260 GACUUAGACUCUACAAAUGCA 3280
At5g38850_phasiRNA23	At4g19060	4	AACUUCCGGAUCUGUCAAAUG	GAUUUAACAGAGGUGGGAGUU	phasiRNA 21 GUAAACUGUCUAGGCCUUCAA 1 :::: ::::: .::.:::: Target 808 GAUUUAACAGAGGUGGGAGUU 828
At5g38850_phasiRNA24	At1g72910	3.5	CUGGAAGUAGGAUUAUCGUGA	UUGUGAUAGUUCUACUUCUAC	phasiRNA 21 AGUGCUAUUAGGAUGAAGGUC 1 :...::::.:.:::::::.: Target 3152 UUGUGAUAGUUCUACUUCUAC 3172
At5g38850_phasiRNA24	At5g44510	3.5	CUGGAAGUAGGAUUAUCGUGA	GAAUCAUAAUCCUGUUUCCAU	phasiRNA 21 AGUGCUAUUAGGAUGAAGGUC 1 :. ::::::::..::::: Target 3517 GAAUCAUAAUCCUGUUUCCAU 3537
At5g38850_phasiRNA25	At1g61190	1.5	AAGACAACGAGCUUUUGCAGA	UAUGCAAAAGCUAGUUGUUUU	phasiRNA 21 AGACGUUUUCGAGCAACAGAA 1 : :::::::::: :::::.:: Target 1677 UAUGCAAAAGCUAGUUGUUUU 1697
At5g38850_phasiRNA25	At1g61180	1.5	AAGACAACGAGCUUUUGCAGA	UAUGCAAAAGCUAGUUGUUUU	phasiRNA 21 AGACGUUUUCGAGCAACAGAA 1 : :::::::::: :::::.:: Target 1819 UAUGCAAAAGCUAGUUGUUUU 1839
At5g38850_phasiRNA25	At1g61300	1.5	AAGACAACGAGCUUUUGCAGA	UAUGCAAAAGCUAGUUGUUUU	phasiRNA 21 AGACGUUUUCGAGCAACAGAA 1 : :::::::::: :::::.:: Target 1430 UAUGCAAAAGCUAGUUGUUUU 1450
At5g38850_phasiRNA25	At1g61310	1.5	AAGACAACGAGCUUUUGCAGA	UAUGCAAAAGCUAGUUGUUUU	phasiRNA 21 AGACGUUUUCGAGCAACAGAA 1 : :::::::::: :::::.:: Target 1704 UAUGCAAAAGCUAGUUGUUUU 1724
At5g38850_phasiRNA25	At4g10780	2	AAGACAACGAGCUUUUGCAGA	UAUGCGAAAGCUAGUUGUUUU	phasiRNA 21 AGACGUUUUCGAGCAACAGAA 1 : :::.:::::: :::::.:: Target 1677 UAUGCGAAAGCUAGUUGUUUU 1697
At5g38850_phasiRNA25	At5g38850	3	AAGACAACGAGCUUUUGCAGA	UAUGCCAAGGCUAGUUGUUUU	phasiRNA 21 AGACGUUUUCGAGCAACAGAA 1 : ::: ::.::: :::::.:: Target 1689 UAUGCCAAGGCUAGUUGUUUU 1709
At5g38850_phasiRNA25	At4g19060	4	AAGACAACGAGCUUUUGCAGA	UAUGCCAAAACUUGUGGUCUU	phasiRNA 21 AGACGUUUUCGAGCAACAGAA 1 : ::: ::: ::.:: ::::: Target 1738 UAUGCCAAAACUUGUGGUCUU 1758
At5g38850_phasiRNA25	At1g63750	4	AAGACAACGAGCUUUUGCAGA	UAUGCCAAAACUUGUGGUCUU	phasiRNA 21 AGACGUUUUCGAGCAACAGAA 1 : ::: ::: ::.:: ::::: Target 1932 UAUGCCAAAACUUGUGGUCUU 1952
At5g38850_phasiRNA25	At4g19500	4	AAGACAACGAGCUUUUGCAGA	UAUGCCAAAACUUGUGGUCUU	phasiRNA 21 AGACGUUUUCGAGCAACAGAA 1 : ::: ::: ::.:: ::::: Target 1753 UAUGCCAAAACUUGUGGUCUU 1773
At5g38850_phasiRNA25	At1g63740	4	AAGACAACGAGCUUUUGCAGA	CAUGCCAAAGCUAGCUGUUUU	phasiRNA 21 AGACGUUUUCGAGCAACAGAA 1 ::: :::::: : :::.:: Target 1677 CAUGCCAAAGCUAGCUGUUUU 1697
At5g38850_phasiRNA25	At4g19530	4	AAGACAACGAGCUUUUGCAGA	CAUGCCAAAGCUAGCUGUUUU	phasiRNA 21 AGACGUUUUCGAGCAACAGAA 1 ::: :::::: : :::.:: Target 1704 CAUGCCAAAGCUAGCUGUUUU 1724
At5g38850_phasiRNA25	At1g63870	4	AAGACAACGAGCUUUUGCAGA	CAUGCCAAAGCUAGCUGUUUU	phasiRNA 21 AGACGUUUUCGAGCAACAGAA 1 ::: :::::: : :::.:: Target 1698 CAUGCCAAAGCUAGCUGUUUU 1718
At5g38850_phasiRNA26	At1g52660	2	AAGCUCUUGAGAUCUUUUGCA	GGGAAAAGAUUUCAAGAGUUU	phasiRNA 21 ACGUUUUCUAGAGUUCUCGAA 1 : :::::::.:::::::.:: Target 3 GGGAAAAGAUUUCAAGAGUUU 23
At5g38850_phasiRNA26	At1g72840	2.5	AAGCUCUUGAGAUCUUUUGCA	UUUAAAAGAGCUUAAGAGUUU	phasiRNA 21 ACGUUUUCUAGAGUUCUCGAA 1 : .:::::: ::.:::::.:: Target 1758 UUUAAAAGAGCUUAAGAGUUU 1778
At5g38850_phasiRNA26	At5g41750	3	AAGCUCUUGAGAUCUUUUGCA	UCCAAGAGAUUUUGAGAGCUA	phasiRNA 21 ACGUUUUCUAGAGUUCUCGAA 1 : :::.::::.:..:::::: Target 1422 UCCAAGAGAUUUUGAGAGCUA 1442
At5g38850_phasiRNA26	At5g41740	3	AAGCUCUUGAGAUCUUUUGCA	CAAUGAAGAUCUUAAGAGCUU	phasiRNA 21 ACGUUUUCUAGAGUUCUCGAA 1 .:::::::.:::::::: Target 2238 CAAUGAAGAUCUUAAGAGCUU 2258
At5g38850_phasiRNA26	At5g17970	3.5	AAGCUCUUGAGAUCUUUUGCA	UACGACCCAUCUCAAGAGCUU	phasiRNA 21 ACGUUUUCUAGAGUUCUCGAA 1 : :.: ::::::::::::: Target 3175 UACGACCCAUCUCAAGAGCUU 3195
At5g38850_phasiRNA26	At5g46270	3.5	AAGCUCUUGAGAUCUUUUGCA	UACGACCCAUCUCAAGAGCUU	phasiRNA 21 ACGUUUUCUAGAGUUCUCGAA 1 : :.: ::::::::::::: Target 3263 UACGACCCAUCUCAAGAGCUU 3283
At5g38850_phasiRNA26	At5g18350	3.5	AAGCUCUUGAGAUCUUUUGCA	UGGAAAUGAUAUCGAGAGCUU	phasiRNA 21 ACGUUUUCUAGAGUUCUCGAA 1 :: ::: ::: ::.::::::: Target 2685 UGGAAAUGAUAUCGAGAGCUU 2705
At5g38850_phasiRNA26	At5g40100	3.5	AAGCUCUUGAGAUCUUUUGCA	ACUGAAACAUCUCAAGAGCGU	phasiRNA 21 ACGUUUUCUAGAGUUCUCGAA 1 ..::: ::::::::::: : Target 2712 ACUGAAACAUCUCAAGAGCGU 2732
At5g38850_phasiRNA26	At1g72860	3.5	AAGCUCUUGAGAUCUUUUGCA	CUCAAGGGAUGUUUAGAGCUU	phasiRNA 21 ACGUUUUCUAGAGUUCUCGAA 1 :::..::: :. ::::::: Target 1906 CUCAAGGGAUGUUUAGAGCUU 1926
At5g38850_phasiRNA26	At1g64070	3.5	AAGCUCUUGAGAUCUUUUGCA	AUCAAGAAAUCUAAAGAGCUC	phasiRNA 21 ACGUUUUCUAGAGUUCUCGAA 1 :::.: :::: ::::::: Target 1581 AUCAAGAAAUCUAAAGAGCUC 1601
At5g38850_phasiRNA26	At1g56520	3.5	AAGCUCUUGAGAUCUUUUGCA	AACAGAAGAUCU-AGGAGUUU	phasiRNA 21 ACGUUUUCUAGAGUUCUCGAA 1 ::.::::::: :.:::.:: Target 1282 AACAGAAGAUCU-AGGAGUUU 1301
At5g38850_phasiRNA26	At1g56540	3.5	AAGCUCUUGAGAUCUUUUGCA	AACAGAAGAUCU-AGGAGUUU	phasiRNA 21 ACGUUUUCUAGAGUUCUCGAA 1 ::.::::::: :.:::.:: Target 1372 AACAGAAGAUCU-AGGAGUUU 1391
At5g38850_phasiRNA26	At5g45060	3.5	AAGCUCUUGAGAUCUUUUGCA	AACAGAAGAUCU-AGGAGUUU	phasiRNA 21 ACGUUUUCUAGAGUUCUCGAA 1 ::.::::::: :.:::.:: Target 1334 AACAGAAGAUCU-AGGAGUUU 1353
At5g38850_phasiRNA26	At1g15890	3.5	AAGCUCUUGAGAUCUUUUGCA	AACAGAAGAUCU-AGGAGUUU	phasiRNA 21 ACGUUUUCUAGAGUUCUCGAA 1 ::.::::::: :.:::.:: Target 1056 AACAGAAGAUCU-AGGAGUUU 1075
At5g38850_phasiRNA26	At1g27180	3.5	AAGCUCUUGAGAUCUUUUGCA	AUCAAGAAAGCUAAAGAGCUU	phasiRNA 21 ACGUUUUCUAGAGUUCUCGAA 1 :::.: : :: :::::::: Target 1489 AUCAAGAAAGCUAAAGAGCUU 1509
At5g38850_phasiRNA26	At1g63750	4	AAGCUCUUGAGAUCUUUUGCA	UUGAAAAGAUUUCAAGAGAUA	phasiRNA 21 ACGUUUUCUAGAGUUCUCGAA 1 :::::::.::::::: : Target 365 UUGAAAAGAUUUCAAGAGAUA 385
At5g38850_phasiRNA26	At2g16870	4	AAGCUCUUGAGAUCUUUUGCA	GGGGAAAGAUUUCAAGAGUAU	phasiRNA 21 ACGUUUUCUAGAGUUCUCGAA 1 : .::::::.:::::::. : Target 3 GGGGAAAGAUUUCAAGAGUAU 23
At5g38850_phasiRNA26	At5g38850	4	AAGCUCUUGAGAUCUUUUGCA	CCCGGAAGAUAUUGGGAGUUU	phasiRNA 21 ACGUUUUCUAGAGUUCUCGAA 1 :..::::: :...:::.:: Target 2527 CCCGGAAGAUAUUGGGAGUUU 2547
At5g38850_phasiRNA27	At1g63350	4	AAACAGACCGGAGAUUUUGGG	UCUAAAGCUUCUGCUCUGUUU	phasiRNA 21 GGGUUUUAGAGGCCAGACAAA 1 .:.:::. .::.: ::::::: Target 1860 UCUAAAGCUUCUGCUCUGUUU 1880
At5g38850_phasiRNA27	At5g41550	4	AAACAGACCGGAGAUUUUGGG	CGCAACAUCUCUGUUCUGUCU	phasiRNA 21 GGGUUUUAGAGGCCAGACAAA 1 : ::: :::::.: ::::: : Target 402 CGCAACAUCUCUGUUCUGUCU 422
At5g38850_phasiRNA28	At1g63730	3.5	AUCUUCCAUUGGGUCUCUGUG	UGCAGAGAGCUUGUGGGAGAU	phasiRNA 21 GUGUCUCUGGGUUACCUUCUA 1 ..:::::: :. .:::.:::: Target 958 UGCAGAGAGCUUGUGGGAGAU 978
At5g38850_phasiRNA29	At1g12290	4	AUAUUGGGCUUGACGAGUAUG	ACACCUUGUUAAGCUCAGUAU	phasiRNA 21 GUAUGAGCAGUUCGGGUUAUA 1 ::.::.::::.::.::: Target 1824 ACACCUUGUUAAGCUCAGUAU 1844
At5g38850_phasiRNA30	At1g63860	4	UCCUGGAAGUAGGAUUAUCGU	CGAAUACUCCUAAUUUCAGGG	phasiRNA 21 UGCUAUUAGGAUGAAGGUCCU 1 ::: ::::: ::.::::. Target 806 CGAAUACUCCUAAUUUCAGGG 826
At5g38850_phasiRNA31	At5g41750	4	AGUAGAUCCAUCCGAUGUACG	AUUACACCGGAUGGAUAUAUA	phasiRNA 21 GCAUGUAGCCUACCUAGAUGA 1 :::: ::::::::: ::. Target 1396 AUUACACCGGAUGGAUAUAUA 1416
At5g38850_phasiRNA32	At5g63020	4	UUAAUAUUGGGCUUGACGAGU	UCUUGUCGAACUCAAUAUGAA	phasiRNA 21 UGAGCAGUUCGGGUUAUAAUU 1 ::.:::.: :.:::::: :: Target 1803 UCUUGUCGAACUCAAUAUGAA 1823
At5g38850_phasiRNA32	At1g51480	4	UUAAUAUUGGGCUUGACGAGU	UUUCGACAAGGCCGUUAUUAA	phasiRNA 21 UGAGCAGUUCGGGUUAUAAUU 1 .::: :::: ::. :::::: Target 1728 UUUCGACAAGGCCGUUAUUAA 1748
At5g38850_phasiRNA32	At1g63350	4	UUAAUAUUGGGCUUGACGAGU	UUUCGACAAGGCCGUUAUUAA	phasiRNA 21 UGAGCAGUUCGGGUUAUAAUU 1 .::: :::: ::. :::::: Target 1589 UUUCGACAAGGCCGUUAUUAA 1609
At5g43740_phasiRNA01	At4g19530	3.5	AUGAUCUCUGGAGUGAAGUAG	CUGCUUCACUUCA-AGAUUAU	phasiRNA 21 GAUGAAGUGAGGUCUCUAGUA 1 ::.:::::::.:: ::::.:: Target 1801 CUGCUUCACUUCA-AGAUUAU 1820
At5g43740_phasiRNA01	At4g19500	3.5	AUGAUCUCUGGAGUGAAGUAG	AAACUUCUCUAUACAGAUCAU	phasiRNA 21 GAUGAAGUGAGGUCUCUAGUA 1 ::::: :: .: ::::::: Target 67 AAACUUCUCUAUACAGAUCAU 87
At5g43740_phasiRNA02	At5g63020	3.5	AGGGCAUUCAAGAUCAGAUUC	ACAUUUAAUCUGGAAUGUCUU	phasiRNA 21 CUUAGACUAGAACUUACGGGA 1 ::.: :::: :::::.:.: Target 2721 ACAUUUAAUCUGGAAUGUCUU 2741
At5g43740_phasiRNA02	At3g07040	4	AGGGCAUUCAAGAUCAGAUUC	GCACCUAAUUGUGGAUGCCCU	phasiRNA 21 CUUAGACUAGAACUUACGGGA 1 : : :: ::. ::.::::::: Target 2958 GCACCUAAUUGUGGAUGCCCU 2978
At5g43740_phasiRNA03	At1g63750	3	CGUUCAACGGAAGUUUGCAAG	UGUCUAAACUUCUUUUGAACG	phasiRNA 21 GAACGUUUGAAGGCAACUUGC 1 : .:::::::. ::::::: Target 2357 UGUCUAAACUUCUUUUGAACG 2377
At5g43740_phasiRNA04	At1g58390	3.5	AAUGUUCUGAAUUCGGCUGGC	AACAAACGAAUGCAGAAUAUU	phasiRNA 21 CGGUCGGCUUAAGUCUUGUAA 1 :: ::::: :::::.::: Target 130 AACAAACGAAUGCAGAAUAUU 150
At5g43740_phasiRNA05	At5g51630	3.5	GUGGUCUUGGAUCUUUCUGCA	UACAGAAAAUUCAAAGACCAU	phasiRNA 21 ACGUCUUUCUAGGUUCUGGUG 1 : :::::: :: :::::::. Target 82 UACAGAAAAUUCAAAGACCAU 102
At5g43740_phasiRNA05	At1g69550	4	GUGGUCUUGGAUCUUUCUGCA	GAAAGAUGGAUUCAAGAUCAU	phasiRNA 21 ACGUCUUUCUAGGUUCUGGUG 1 ::: .:::.:::::.::. Target 516 GAAAGAUGGAUUCAAGAUCAU 536
At5g43740_phasiRNA06	At4g10780	4	GAGGGCAUUCAAGAUCAGAUU	CCUCUGAUCUUGG-UGCUCUA	phasiRNA 21 UUAGACUAGAACUUACGGGAG 1 ::::::::::. :::.:: Target 2189 CCUCUGAUCUUGG-UGCUCUA 2208
At5g43740_phasiRNA07	At5g45440	3.5	UUGGAUGAUCUCUGGAGUGAA	AUAGCUCCAGAGCUUGUCCAA	phasiRNA 21 AAGUGAGGUCUCUAGUAGGUU 1 : .:::::::: :..::::: Target 172 AUAGCUCCAGAGCUUGUCCAA 192
At5g43740_phasiRNA07	At4g36140	3.5	UUGGAUGAUCUCUGGAGUGAA	AACAAUCGAGGGAUCAUUCGA	phasiRNA 21 AAGUGAGGUCUCUAGUAGGUU 1 :: :: ::.::::::.:.: Target 2513 AACAAUCGAGGGAUCAUUCGA 2533
At5g43740_phasiRNA07	At5g41750	4	UUGGAUGAUCUCUGGAGUGAA	AUUACGCCAGAGGCCAUCCAC	phasiRNA 21 AAGUGAGGUCUCUAGUAGGUU 1 :.:: ::::::. :::::: Target 1196 AUUACGCCAGAGGCCAUCCAC 1216
At5g43740_phasiRNA07	At5g17680	4	UUGGAUGAUCUCUGGAGUGAA	AGCGUUCGAGGGAUUGUCUAA	phasiRNA 21 AAGUGAGGUCUCUAGUAGGUU 1 :..:: ::.:::..::.:: Target 1635 AGCGUUCGAGGGAUUGUCUAA 1655
At5g43740_phasiRNA07	At5g47260	4	UUGGAUGAUCUCUGGAGUGAA	GCCACUGCAAACAACAUCCAA	phasiRNA 21 AAGUGAGGUCUCUAGUAGGUU 1 :::: :: : : ::::::: Target 2686 GCCACUGCAAACAACAUCCAA 2706
