# Supplementary material for: The disease resistance protein SNC1 represses the biogenesis of microRNAs and phased siRNAs
Source: Nat Commun. 2018 Nov 29;9:5080. doi: 10.1038/s41467-018-07516-z (PMC6265325; doi:10.1038/s41467-018-07516-z)
Supplement: Supplementary file 15 — Supplementary Data 13 [file 41467_2018_7516_MOESM15_ESM.xlsx]

## Sheet: Figure 1d
Figure 1d	Northern

## Sheet: Figure 2b
Figure 2b	Northern

## Sheet: Figure 2c
Figure 2c	q-PCR
		SUL
		average	standard deviation
	amiR-SUL	1
	amiR-SUL sup-B65	2.87173	0.193775
	pABA1:ABA1-GFP amiR-Sul sup-B65	1.15323	0.133256
	pCPR1:CPR1-GFP amiR-Sul sup-B65	1.06378	0.093423

## Sheet: Figure 2d
Figure 2d	Western

## Sheet: Figure 3a
Figure 3a	Northern

## Sheet: Figure 3b
Figure 3b	q-PCR
		Col	cpr1 aba1
			average	standard deviation
	pri-miR156a	1	0.305	0.0317962
	pri-miR159a	1	0.527333	0.101786
	pri-miR161	1	0.678	0.0935361
	pri-miR164b	1	0.371	0.0379868
	pri-miR166a	1	0.256333	0.0172434
	pri-miR167a	1	0.332333	0.0657292
	pri-miR173	1	0.604	0.117222
	pri-miR319b	1	0.51	0.0227
	pri-miR390b	1	0.695667	0.050083
	pri-miR393b	1	1.05367	0.10635
	pri-miR394b	1	0.702	0.0191572

## Sheet: Figure 3d
Figure 3d	q-PCR
		Col	cpr1 aba1
			average
	pMIR167a:GUS	1	0.33733
	standard deviation		0.0739675

## Sheet: Figure 4c
Figure 4c	Western

## Sheet: Figure 4d
Figure 4d	Western

## Sheet: Figure 4e
Figure 4e	Northern

[truncated: 12 more sheets: Figure 4f, Figure 5b, Figure 6b, Figure 6c, Figure 7a, Figure 7b, Figure 7f, Supplementary Figure 4, Supplementary Figure 7a, Supplementary Figure 7b, Supplementary Figure 8b, Supplementary Figure 8d]
